# Supplementary material for: Characterization of fatty acid desaturase gene family in Glycine max and their expression patterns in seeds after Fusarium fujikuroi infection
Source: Front Plant Sci. 2025 Feb 25;16:1540003. doi: 10.3389/fpls.2025.1540003 (PMC11893595; doi:10.3389/fpls.2025.1540003)
Supplement: Supplementary file 1 [file Table1.xlsx]

## Sheet: Supplementary Table S1
	Table S1. HMM search sequence scores
No.	name	bits	E-value	n	exp	bias	description
1	Glyma.14G095400.1	123	8.2e-35	1	1.3	17.9	-
2	Glyma.17G228400.4	121.5	2.3e-34	1	1.3	18.7	-
3	Glyma.08G299900.1	116.2	9.5e-33	1	1.2	13.1	-
4	Glyma.18G202600.1	116.1	1e-32	1	1.2	25.1	-
5	Glyma.18G120400.1	115.9	1.2e-32	1	1.3	14.5	-
6	Glyma.03G056700.1	114.3	3.8e-32	1	1.2	23.1	-
7	Glyma.07G151300.1	114.2	4e-32	1	1.1	25.2	-
8	Glyma.11G174100.1	111.8	2.1e-31	1	1.3	24.3	-
9	Glyma.02G227200.1	111.8	2.2e-31	1	1.3	24.7	-
10	Glyma.01G120400.1	111.7	2.3e-31	1	1.2	24.1	-
11	Glyma.10G278000.1	111.3	3.1e-31	1	1.2	21.2	-
12	Glyma.02G106300.3	111.3	3.1e-31	1	1.3	16.1	-
13	Glyma.20G111000.2	110.7	4.8e-31	1	1.3	22.4	-
14	Glyma.14G194300.1	110.2	6.4e-31	1	1.2	27.1	-
15	Glyma.01G046000.2	109.9	8.4e-31	1	1.4	15.2	-
16	Glyma.02G203300.1	109.6	9.9e-31	1	1.2	27.1	-
17	Glyma.18G062000.1	106.7	7.8e-30	1	1.4	28.4	-
18	Glyma.09G111900.1	106.1	1.2e-29	1	1.2	19.6	-
19	Glyma.19G147400.1	103.7	6.2e-29	1	1.4	17.9	-
20	Glyma.03G144500.1	100.7	5.2e-28	1	1.3	16.9	-
21	Glyma.15G072800.1	87	7.8e-24	1	1.3	16.6	-
22	Glyma.13G240700.1	83.7	8.3e-23	2	1.5	14.3	-
23	Glyma.07G030000.1	72.5	2.2e-19	1	1.6	26.8	-
24	Glyma.08G212900.1	71.5	4.4e-19	2	1.7	31.3	-
25	Glyma.19G147300.2	41.5	6e-10	1	1.7	10.5	-
26	Glyma.17G074400.1	38.7	4.5e-09	1	1.4	6.4	-
27	Glyma.02G138100.1	539.3	1.2e-161	1	1	0	-
28	Glyma.07G207200.1	537.4	4.3e-161	1	1	0	-
29	Glyma.14G121400.3	510.6	6.3e-153	1	1	0	-
30	Glyma.13G038600.1	493.1	1.3e-147	1	1	0	-
