# Supplementary material for: Characterization of fatty acid desaturase gene family in Glycine max and their expression patterns in seeds after Fusarium fujikuroi infection
Source: Front Plant Sci. 2025 Feb 25;16:1540003. doi: 10.3389/fpls.2025.1540003 (PMC11893595; doi:10.3389/fpls.2025.1540003)
Supplement: Supplementary file 2 [file Table2.xlsx]

## Sheet: Supplementary Table S2
Table S2. Analysis of physicochemical properties of soybean GmFAD protein
Gene ID	Accession number	Number of Amino Acid	Molecular Weight	Theoretical Pi	Instability Index	Aliphatic Index	Grand Average of Hydropathicity	Query protein
GmFAD3.1	Glyma.02G227200.1	380	44135.8	8.5	38.18	93.37	-0.112	Chloroplast, Endoplasmic reticulum
GmFAD3.3	Glyma.14G194300.1	376	43944.6	8.74	35.87	90.72	-0.142	Chloroplast, Endoplasmic reticulum
GmFAD3.4	Glyma.18G062000.1	380	43937.5	8.88	38.36	86.95	-0.187	Chloroplast, Endoplasmic reticulum
GmFAD3-2B	Glyma.11G174100.1	381	44147.6	8.72	33.04	86.72	-0.196	Chloroplast, Endoplasmic reticulum
GmFAD8-1	Glyma.01G120400.1	452	51376.9	7.4	38.56	87.94	-0.177	Chloroplast, Endoplasmic reticulum
GmFAD8.2	Glyma.03G056700.1	453	51349.7	7.39	38.22	85.21	-0.236	Chloroplast, Endoplasmic reticulum
GmFAD7-1	Glyma.18G202600.1	453	51247.8	8.45	32.78	88.01	-0.168	Chloroplast, Endoplasmic reticulum
GmFAD7-2	Glyma.07G151300.1	453	51215.9	8.17	33.8	90.97	-0.157	Chloroplast, Endoplasmic reticulum
GmFAD2.1	Glyma.03G144500.1	383	44056.9	8.58	41.72	91.33	-0.013	Endoplasmic reticulum
GmFAD2.2	Glyma.09G111900.1	386	44190.9	9.08	43.77	90.16	-0.105	Endoplasmic reticulum
GmFAD2.3	Glyma.10G278000.1	387	44662.6	9.01	30.72	90.39	-0.024	Endoplasmic reticulum
GmFAD2.4	Glyma.19G147400.1	383	43832.7	8.7	40.86	90.86	0.025	Endoplasmic reticulum
GmFAD2.5	Glyma.19G147300.2	241	27659.1	8.93	39.76	90.17	0.126	Endoplasmic reticulum
GmFAD2.6	Glyma.20G111000.2	387	44630.6	9	34.69	92.69	-0.024	Endoplasmic reticulum
GmFAD6.1	Glyma.02G203300.1	441	51520.8	8.86	48.67	86.92	-0.134	Chloroplast
GmFAD 6.2	Glyma.17G074400.1	235	26800.2	9.45	38.81	94.55	-0.039	Chloroplast
GmFAD5.1	Glyma.07G030000.1	390	44997.7	9.51	36.15	85.03	-0.108	Chloroplast, Endoplasmic reticulum
GmFAD5.2	Glyma.08G212900.1	390	44934.4	9.36	36.29	80.31	-0.114	Chloroplast, Endoplasmic reticulum
GmDES1.1	Glyma.13G240700.1	324	37452.3	9.11	41.15	87.28	0.019	Endoplasmic reticulum
GmDES1.2	Glyma.15G072800.1	324	37483.3	9.13	43.78	88.46	-0.01	Endoplasmic reticulum
GmSLD1.1	Glyma.01G046000.2	450	51370.2	8.37	35.5	89.67	0.031	Endoplasmic reticulum
GmSLD1.2	Glyma.02G106300.2	451	51550.4	8.4	36.82	89.25	0.026	Endoplasmic reticulum
GmSLD1.3	Glyma.08G299900.1	448	51372.2	8.24	39.53	90.49	0.007	Endoplasmic reticulum
GmSLD1.4	Glyma.14G095400.1	448	51021.7	8.91	40.08	94.62	0.044	Endoplasmic reticulum
GmSLD1.5	Glyma.17G228400.4	448	51164.8	9.15	40.46	93.57	0.027	Endoplasmic reticulum
GmSLD1.6	Glyma.18G120400.1	448	51379.2	8.42	38.08	91.38	0.002	Endoplasmic reticulum
GmFAB2.1	Glyma.02G138100.1	391	44888.2	5.94	40.3	79.34	-0.497	Chloroplast
GmFAB2.2	Glyma.07G207200.1	402	46085.7	6.05	39.62	80.07	-0.486	Chloroplast
GmFAB2.3	Glyma.14G121400.3	386	44020.4	6.74	36.44	79.38	-0.469	Chloroplast
GmSACPD	Glyma.13G038600.1	378	43034.5	7.68	44.95	79.26	-0.417	Chloroplast
