# Supplementary material for: Characterization of fatty acid desaturase gene family in Glycine max and their expression patterns in seeds after Fusarium fujikuroi infection
Source: Front Plant Sci. 2025 Feb 25;16:1540003. doi: 10.3389/fpls.2025.1540003 (PMC11893595; doi:10.3389/fpls.2025.1540003)
Supplement: Supplementary file 3 [file Table3.xlsx]

## Sheet: Supplementary Table S3
Tab.S3 The protein sequence of GmFADs, OsFADs and AtFADs.
Plant species	Gene names	Protein sequence
Glycine max	GmFAD 6.2	MVQNPVLPRHIAAQYSPGIFSLNSNGLIQKGFRRQRNFVTRNKVTVIRAVAIPVQPAPVESAEYRKQLAEDYGFRQIGESLPDDVTLKDVINSLPKEVFEIDDVKAWKSVLISVTSCALGIFLISKAPWYLLPLVWAWTGTAITGFFVIGHDCAHKSFSSNKLVEDIVGTLAFMPLIYPYEPWRFKHDRHHAKTNMLKTTCIMHCTRHNGNIHVMDKILLFLYHGLFTRSKQTYT*
	GmSLD1.5	MEPPTSYISTDELRKHNTRHDAWISIHGKIYDVSSWLHRHPGGPLPLLTLAGTDATDAFLAFHPPNTASLLLPAFSTSHRLSDHTVSAASSDYRKLFSDLSALNLFNRKGHTTSILLSLILTLFPLSVCGVLFSDSTFVHVLSAALIGFLWIQSGWIGHDSGHYNVMLSRRLNRAIQILSGNILAGISIGWWKWNHNAHHIACNSLDYDPDLQHLPFFVVSSRFFNSLTSRFYDRKLNFDSFARFLVSYQHWTFYPVMCFARVNLFAQSFFLLLSKRKVENRGSELLGLLAFWVWYPLLVSFLPNWWERLLFVFVSFSVTGIQHVQFCLNHFSSEVYLGPPSGGDWFEKQTKGTLGVDCSPWMDWFHGGLQFQVEHHLFPRLPRCHLRKIAPLVKDLCK…
	GmFAD2.6	MGLAKETIMGGGGRVAKVEIQQKKPLSRVPNTKPPFTVGQLKKAIPPHCFQRSLLTSLSYVVYDLSLAFIFYIATTYFHLLPHPFSLIAWPIYWVLQGCILTGVWVIAHECGHHAFSKYPWVDDVMGLTVHSALLVPYFSWKISHRRHHSNTGSLDRDEVFVPKPKSKVAWYTKYLNNPLGRAASLLITLTIGWPLYLAFNVSGRPYDGFASHYHPYAPIYSNRERLLIYVSDVALFSVTYLLYRVATMKGLVWLLCVYGVPLLIVNGFLVTITYLQHTHYALPHYDSSEWDWLRGALATMDRDYGILNKVFHHITDTHVAHHLFSTMPHYHATEATNAMKPILGEYYRFDDTPFYKALWREARECLYVEPDEGTSEKGVYWYRNKY*
	GmFAD3.1	MVKDTKPLAYAANNGYQQKGSSFDFDPSAPPPFKIAEIRASIPKHCWVKNPWRSLSYVLRDVLVIAALVAAAIHFDNWLLWLIYCPIQGTMFWALFVLGHDCGHGSFSDSPLLNSLVGHILHSSILVPYHGWRISHRTHHQNHGHIEKDESWVPLTEKIYKNLDSMTRLIRFTVPFPLFVYPIYLFSRSPGKEGSHFNPYSNLFPPSERKGIAISTLCWATMFSLLIYLSFITSPLLVLKLYGIPYWIFVMWLDFVTYLHHHGHHQKLPWYRGKEWSYLRGGLTTVDRDYGWINNIHHDIGTHVIHHLFPQIPHYHLVEATQAAKPVLGDYYREPERSAPLPFHLIKYLIQSMRQDHFVSDTGDVVYYQTDSLLLHSQRD*
	GmSLD1.2	MEVVEKEKKKYITSEELKGHNKEGDLWISIQGKVYNVSDWVKEHPGGDVPISNLAGQDVTDAFIAYHPGTAWSHLDKFFTGYHLSDFKVSEVSKDYRKLASEFSKLGLFDTKGHVTSCTLASVAVMFLIVMYGVLRCTSVWAHLGSGMLLGLLWMQSAYVGHDSGHYVVMTSNGFNKVAQILSGNCLTGISIAWWKWTHNAHHIACNSLDHDPDLQHMPVFAVSSRFFNSITSHFYGRKLEFDFIARFLICYQHFTFYPVMCVARVNLYLQTILLLFSRRKVQDRALNIMGILVFWTWFPLLVSFLPNWPERVMFVLASFAVCSIQHIQFCLNHFAANVYVGLPSGNDWFEKQTSGTLDISCSSSMDWFFGGLQFQLEHHLFPRLPRCQLRNISPLVSD…
	GmFAD6.1	MACTLADSLLLFKGSYQKPVLRRDIAARYSPGIFSLNSNGLIQKRFRRQRNFVTRNKVTVIHAVAIPVQPAPVESAEYRKQLAEDYGFRQVGEPLPDDVTLKDVINSLPKEVFEIDDVKAWKSVLISVTSYALGLFMISKAPWYLLPLAWVWTGTAITGFFVIGHDCAHRSFSSNKLVEDIVGTLAFMPLIYPYEPWRFKHDRHHAKTNMLREDTAWHPVWKDEFESTPLLRKAIIYGYGPFRCWMSIAHWLMWHFDLKKFRPSEVPRVKISLACVFAFIAIGWPLIIYKTGIMGWIKFWLMPWLGYHFWMSTFTMVHHTAPHIPFKYSEEWNAAQAQLNGTVHCDYPKWIEILCHDINVHIPHHISPRIPSYNLRAAHKSLQENWGQYLNEASWNWRL…
	GmFAB2.1	MALRLNPIPTQTFSLPQMASLRSPRFRMASTLRSGSKEVENIKKPFTPPREVHVQVTHSMPPQKIEIFKSLEDWAEQNILTHLKPVEKCWQPQDFLPDPSSDGFEEQVKELRERAKELPDDYFVVLVGDMITEEALPTYQTMLNTLDGVRDETGASLTSWAIWTRAWTAEENRHGDLLNKYLYLSGRVDMKQIEKTIQYLIGSGMDPRTENSPYLGFIYTSFQERATFISHGNTARLAKEHGDIKLAQICGMIASDEKRHETAYTKIVEKLFEVDPDGTVMAFADMMRKKIAMPAHLMYDGRDDNLFDSYSSVAQRIGVYTAKDYADILEFLVGRWKVEQLTGLSGEGRKAQEYICGLPPRIRRLEERAQARVKESSTLKFSWIHDREVLL*
	GmFAD2.3	MGLAKETTMGGRGRVAKVEVQGKKPLSRVPNTKPPFTVGQLKKAIPPHCFQRSLLTSFSYVVYDLSFAFIFYIATTYFHLLPQPFSLIAWPIYWVLQGCLLTGVWVIAHECGHHAFSKYQWVDDVVGLTLHSTLLVPYFSWKISHRRHHSNTGSLDRDEVFVPKPKSKVAWFSKYLNNPLGRAVSLLVTLTIGWPMYLAFNVSGRPYDSFASHYHPYAPIYSNRERLLIYVSDVALFSVTYSLYRVATLKGLVWLLCVYGVPLLIVNGFLVTITYLQHTHFALPHYDSSEWDWLKGALATMDRDYGILNKVFHHITDTHVAHHLFSTMPHYHAMEATNAIKPILGEYYQFDDTPFYKALWREARECLYVEPDEGTSEKGVYWYRNKY*
	GmFAD5.2	MALLTSQPKNPILHRFTTLHCPLPRLHRTVLGLGSFSHNSALSTKKLNFNPTQTKISLQNNPFTYNLAVTAKANANAAFGEGFKEEGASRHRKILLSEVEVKRERRVFFGRKWNSLDFGTAGIVLAMHLLCVFAPFHFNWPAFWVAVALYIVTGLFGITLSFHRNLSHRSFKLPKWLEYFFAYCGVLALQGNPIDWVSTHRYHHQFCDSERDPHSPTEGFWFSHMSWLFDTNSVLERCGEANNVGDLEKQSFYRFLRSTYLAHPFALGALLYAAGGFPFLVWGMGVRIVWVYHITWFVNSACHVWGNQAWNTRDLSRNNWWVALLAFGEGWHNNHHAFEYSARHGLEWWQIDMTWYVVRFLQAIGLATDVKLPTESQKQKMAFNSDSIAT*
	GmSLD1.3	MEGENKKYITSEELKEHNKPGDLWISIQGKVYNVSDWAKDHPGGEVPLLNLAGQDVTDAFVAYHPGSAWKYLDPFFTGYHLRDFKVSEVSKDYRKLVSEFVKMGLFEKKEHVTLYTLSSVAVMFSIVVYGVIGCSSVWAHLGAALLLGLLWMQSTYVGHDSGHYEVMSSPGYNKLAQILCGNCMTGISIAWWKWTHNAHHISCNSLDYDPDLQHIPVFAVSTRFFNSIKSCFYGRKLVFDSLSRFLISYQHFTFYPVLCFARVNLYLQTLLLLFSRRKVPDRAFNIMGILVFWVWFPLLISSLPNWGERVMFVLASFAVCSIQHLQFCLNHFSADVYEGPPNGNDWFEKQTGGTLDISCSSWMDWFFGGLQFQLEHHLFPRLPRAQLRKISPLVIDLCK…
	GmSLD1.1	MEVVEKEKKYITSEELKGHNKEGDLWISIQGKVYNVSDWVKEHPGGDVPISNLAGQDVTDAFIAYHPGTAWSHLEKFFTGYHLSDFKVSEVSKDYRKLASEFSKLGLFDTKGHVTSCTLASVAVMFLIVLYGVLRCTSVWAHLGSGMLLGLLWMQSAYVGHDSGHYVVMTTNGFNKVAQILSGNCLTGISIAWWKWTHNAHHIACNSLDHDPDLQHMPVFAVSSRFFNSITSHFYGRKLEFDFIARFLICYQHFTFYPVMCVARVNLYLQTILLLFSRRKVQDRALNIMGILVFWTWFPLLVSCLPNWPERVMFVLASFAVCSIQHIQFCLNHFAANVYVGPPSGNDWFEKQTSGTLDISCASSMDWFFGGLQFQLEHHLFPRLPRCQLRKISPLVSDL…
	GmFAD8-1	MATWVLSECGLRSLPPVFPRPTRPISCQKPSKFRFLSINKGVADLNLQPRGFTCYNFRERKWESGVSAPLKVATTEGEEEEGINGANGVVEEVPEFDPSAPPPFKLADIRASIPKHCWVKDPWKSMSYVVRDVIVVFGLAVAAAYLNNWVVWPLYWAAQGTMFWALFVLGHDCGHGSFSNNPKLNSVAGHLLHSSILVPYHGWRISHRTHHQNHGHVENDESWHPLPEKIFKSLDNVTRILRFTLPFPLLAYPIYLWSRSPGKTGSHFNPDSDLFVPSERKDVITSTVCWTAMAALLVGLGFVMGPVQLLKLYGIPYVIFVMWLDLVTYLHHHGHEDKLPWYRGEEWSYLRGGLTTIDRDYGWINNIHHDIGTHVIHHLFPQIPHYHLIEATEAAKPVL…
	GmDES1.2	MGRGEDREGVAVAGGFFWSYTDEPHATRRRQILSKYPQIKQLFGPDHSAFFKISGVVLLQLGTGALLHDAGWLKIFLVAYFFGSFLNHNLFLAIHELSHNLAFSTPVYNRWLGIFANLPIGVPMSVTFQKYHLEHHRFQGVDGIDMDVPSLTEVRLVKNIIAKTIWVFLQLFFYALRPLFLKPKPPGIWEFINFSVQIALDVSMVYFFGWKALAYLILSTFVGGGMHPMAGHFISEHYVFNPDQETYSYYGPLNYLTWHVGYHNEHHDFPRIPGNKLHKVKEIAPEFYDNLASYRSWSQIIYMYIMDRTVGPFSRMKRKSSKAE*
	GmFAD7-2	MATWVLSECSLKPLAPVIPRPRTGAVLSSTSKVGFLETNKVLEGSKFQPLRCNLRERNWGLKVSVPLRIASIEEEEQKSVDVINGSNGVEHEKLPEFDPGAPPPFNLADIRAAIPKHCWVKDPLKSMSYVVRDVIAVFGLASAAAYLNNWLVWPLYWAAQGTMFWALFVLGHDCGHGSFSNNPKLNSVVGHLLHSSILVPYHGWRISHRTHHQHHGHVENDESWHPLPEKLFRSLDTVTRMLRFTAPFPLLAYPVYLWGRSPGKTGSHFDPSSDLFVPNERKDVITSTACWAAMLGLLVGLGFVMGPIQLLKLYGVPYVIFVMWLDLVTYLHHHGHEGKLPWYRGKEWSYLRGGLTTLDRDYGLINNIHHDIGTHVIHHLFPQIPHYHLVEATEAAKPV…
	GmFAB2.2	MLPLLHLTHSSMALRLNPIPTQTFSLPQMPSLRSPRFRMASTLRSGSKEVENIKKPFTPPREVHVQVTHSMPPQKIEIFKSLEDWADQNILTHLKPVEKCWQPQDFLPDPSSDGFEEQVKELRERAKEIPDDYFVVLVGDMITEEALPTYQTMLNTLDGVRDETGASLTSWAIWTRAWTAEENRHGDLLNKYLYLSGRVDMKQIEKTIQYLIGSGMDPRTENSPYLGFIYTSFQERATFISHGNTARLAKEHGDIKLAQICGMIASDEKRHETAYTKIVEKLFEVDPDGTVMAFADMMRKKIAMPAHLMYDGRDDNLFDNYSAVAQRIGVYTAKDYADILEFLVGRWKVEQLTGLSGEGRKAQEYVCGLPPRIRRLEERAQARGKESSTLKFSWIHDRE…
	GmFAD5.1	MALLTSQPKKPILHRFTTLHRPLPRLDRTVLGLGSFSHNTLSIKKFNFNPKQTKISLKNNPFTYNLAVTAKANANAAFGEGLEAGEVTLKHRKILLSEVEVKRQRRVFFGRKWNSLDVGTAGIVLAMHLLCLFAPFHFNWPAFRVAVALYIVTGLFGITLSFHRNLSHRSFKLPKWLEYFFAYCGVLALQGNPIDWVSTHRYHHQFCDSERDPHSPTEGFWFSHMSWLFDTSSVIERCGEANNVGDLEKQSFYRFLRSSYLVHPFALGALLYAAGGFPFLVWGMGVRIVWVYHITWFVNSACHVWGNQAWNTRELSRNNWWVALLAFGEGWHNNHHAFEYSARHGLEWWQLDMTWYVVRFLEAIGLATDVKLPTESHKQKMALNSDPIDT*
	GmFAD3-2B	MVQAQPLQHVGNGAGKEDLAYNFDPSAPPPFKIADIRAAIPKHCWEKNTLRSLSYVLRDVLIVSALVAAAIGFNSWLFWPPYWSAQGTMFWALFVLGHDCGHGSFSNSPMLNSIVGHILHSSILVPYHGWRISHRTHHQNHGHVEKDESWVPLSEKVYKNLDNMTRMMRFTLPFPIFAYPFYLWSRSPGKEGSHFNPYSNLFSPGERRDVITSTLCWGIMLSLLLYLSLTLDPLFMFKLYGVPYLIFVVWLDFVTYLHHHGYKQKLPWYRGQEWTYLRGGLTTVDRDYGWINNIHHDIGTHVIHHLFPQIPHYHLVEATKAAKAVLGKYYREPQKSGPLPLHLIKYLLHSISQDHFVSDYGDIVYYQTDSQFHKDSWTKSN*
	GmFAD2.2	MGGGGRSSATLKHQNSIKNHSKKKRVPHAKPPFTLSQLKKAISPHCFHRSTFRSFSYVLYDLTIASCLFYAAVNYIPTLPHENLSLLAWPLYWFIQGSILTGVWVIAHECGHHAFSDHQWLDDLVGLILHSLLLVPYFSWKYSHRRHHSNTGSLERDEVFVPKTKSSMGWYSKYLNNSPGRVLTLAITLTLGWPLYLAFNVSGRSYERFACHYDPYGPIYSNRERLQIYVSDAGILAVCFGLYKAVLAKGLVWVVCVYGVPLLVVNGFLVLITFLQHTHPAVPHYDSSEWDWLRGALATVDRDYGILNKVLHNITDTHVAHHLFSTMPHYHAMEATKAIKPILGEYYHFDETPIYKAMWREAKECMYVEPDKGSNGKGVYWYNNKL*
	GmDES1.1	MGRGEDREGVAAAGGFFWSYTDEPHATRRRLILSKYPQIKQLFGPDHSAFFKISGVVLLQLGTGALLHDAGWLKIFLVAYFFGSFLNQNLFLAIHELSHNLAFSTPVYNRWLGIFANLPVGVPMSVTFQKYHLEHHRFQGVDGIDMDVPSLTEVRLVKNMIAKTIWVFLQLFFYAFRPLFLKPKPPGIWEFINFSVQIALDVSMVYFFGWKALAYLILSSFLGGGMHPMAAHFISEHYVFNPDQETYSYYGPLNYLAWHVGYHNEHHDFPRIPGNKLYKVKEIAPEFYDSLASYRSWSQIIYMYIMDRTVGPFSRMKRKSSKAE*
	GmSACPD	MQIQTLPLASPAPRITRHHFPRPPKCAVTATPPPLKERRNHSMPPEKIEIFKSLEGWASQRVLPLLKPVEQCWQPQKFLPDSTLPFDEFIEAVRSLRHRTKELSDEYFLVLVGDMVTEEALPTYQTIMSGLDGVGDKCGSNPSPWAVWTRAWSAEENRHGDLLRTYLYLSGRVDMKMIERTIHNLIAAGMDPGFENNPYLGFVYTSFQERATFVSHGNTARLAKEGGDPVLACICGTIAADEKRHENAYSRIVEKLLEVDPTGAMLAIGTTMEKKITMPAHLMYDGEDPRLFEHYSTVAQRMGVYTAKDYADILEFLIGRWRLEKLEGLTAEGKRAQDFVCGLAPRIRKLQERADERARKMKPHGVKFSWIFNKELHL*
	GmSLD1.4	MDPPTSYISSDELRKHNTRHDAWISIHGKVYDVSSWLHRHPGGPLPLLSLAGTDATDAFLALHPPNSASLLLPAFATPHLLSDHSVSPASSDYRKLFSDLSSLNLFNRKGHTTSILLSLILVLFPLSLCGVLLSDSTCVHVLSGALVGFLWIQSGWIGHDSGHYNVMLNPRLNRAIQILSGNVLSGISIGWWKWNHNAHHIACNSLDFDPDLQHLPFFVVSSSFFNSLTSRFYERKMNFDSFSRFLVSYQHWTFYPVMCFARINLFAQSFFLLLSKRKVENRWSELLGLLAFWVWYPLLVSFLPNWWERVLFVFVSFSVTGIQHVQFCLNHFSSEVYLGPPSGGDWFEKQTKGTLGVDCSPWMDWFHGGLQFQVEHHLFPRLPRCHLRKIAPLVKDLCK…
	GmFAD3.3	MVKDTKPLAYAANNGYQKEAFDPSAPPPFKIAEIRVAIPKHCWVKNPWRSLSYVLRDVLVIAALMAAASHFNNWLLWLIYWPIQGTMFWALFVLGHDCGHGSFSDSPFLNSLVGHILHSSILVPYHGWRISHRTHHQNHGHIEKDESWVPLTEKIYKNLDNMTRLVRFTVPFPLFVYPIYLFSRSPGKEGSHFNPYSNLFPPSERKGIAISTLCWVTMFSMLIYLSFITSPVLLLKLYGIPYWIFVMWLDFVTYLHHHGHHQKLPWYRGKEWSYLRGGLTTVDRDYGWINNIHHDIGTHVIHHLFPQIPHYHLVEATQAAKSVLGEYYREPERSAPLPFHLIKYLIQSMRQDHFVSDTGDVVYYQTDSLHLHSHRD*
	GmFAB2.3	MQIRTCHSITTQTLPQLPCSSRKAHHRHLLPPLNAAVSAAPFKARKAHSMPPEKKEIFKSLEGWASEWVLPLLKPVEQCWQPQNFLPDPSLPHEEFSHQVKELRERTKELPDEYFVVLVGDMVTEDALPTYQTMINNLDGVKDDSGTSPSPWAVWTRAWTAEENRHGDLLRTYLYLSGRVDMAKVEKTVHYLISAGMDPGTDNNPYLGFVYTSFQERATFVAHGNTARLAKEGGDPVLARLCGTIAADEKRHENAYSRIVEKLLEVDPTGAMVAIGNMMEKKITMPAHLMYDGDDPRLFEHYSAVAQRIGVYTANDYADILEFLVERWRLEKLEGLMAEGKRAQDFVCGLAPRIRRLQERADERARKMKKHHGVKFSWIFNKELLL*
	GmFAD2.1	MGAGGRTDVPPANRKSEVDPLKRVPFEKPPFSLSQIKKVIPPHCFQRSVFRSFSYVVYDLTIAFCLYYVATHYFHLLPSPLSFLAWPIYWAVQGCILTGVWVIAHECGHHAFSDYQLLDDIVGLVLHSGLLVPYFSWKYSHRRHHSNTGSLERDEVFVPKQKSCIKWYSKYLNNPPGRVLTLAVTLTLGWPLYLALNVSGRPYDRFACHYDPYGPIYSDRERLQIYISDAGVLAVCYGLFRLAMAKGLAWVVCVYGVPLLVVNGFLVLITFLQHTHPALPHYTSSEWDWLRGALATVDRDYGILNKVFHNITDTHVAHHLFSTMPHYHAMEATKAIKPILGEYYRFDETPFVKAMWREARECIYVEPDQSTESKGVFWYNNKL*
	GmFAD8.2	MATWVLSECGLRPLPPVFPRSTRPISCQKPSKSRFLSTNKGVPDLNLQARGLTCCSFRDRKWELGVSAPLKFATNEGEEEERTNGANNGVGEEVSEFDPSAPPPFKLADIRAAIPKHCWVKDPWKSMSYVVRDVIVVFGLAAAAAYLNNWVVWPLYWAAQGTMFWALFVLGHDCGHGSFSNNPKLNSVAGHLLHSSILVPYHGWRISHRTHHQNHGHVENDESWHPLPEKIFKSLDNVTRILRFTLPFPLLAYPIYLWSRSPGKTGSHFNPDSDLFVPSERKDVITSTICWTAMAALLVGLGFVMGPVQLLKLYGIPYAIFVMWLDLVTYLHHHGHEDKLPWYRGEEWSYLRGGLTTIDRDYGWINNIHHDIGTHVIHHLFPQIPHYHLIEATEAAKPV…
	GmFAD2.5	MGDTMKRVPIEKPPFTLSQIKKAIPPHFFQRSVLRSFSYLIYDLTIAFCLYYIATDYFHNLPHPLTFLAWPIYWAVQGFTLAGLWVIAHDCGHHAFRDYQLLDDNVGLVLHSALLVPYFSWKYSHRRHHSNTGSLERDEVFVPKQKSSIKWLSKYLNNPPGRVFTLAVTITLGWPMYLTFNVSCSMLWTFSSCQAKGLAWVVYVYGFPMLVVNGCWSQSCSTLTLHCRTTISLSGTGSEEL*
	GmFAD2.4	MGAGGRTAVPPANRKSEADPLKRVPFEKPQFSLSQIKKAIPPHCFQRSVLRSFSYVVYDLTIAFCLYYVATHYFHLLPGPLSFVAWPIYWAVQGCILTGVWVIAHECGHHAFSDYQLLDDIVGLILHSALLVPYFSWKYSHRRHHSNTGSLERDEVFVPKQKSSIMWYSKYLNNPPGRVLTLAVTLTLGWPLYLAFNVSGRPYDRFACHYDPYGPIYSDRERLQIYISDAGVLAVCYGLFCLAMAKGLAWVVCVYGVPLLVVNGFLVLITFLQHTHPALPHYTSSEWDWLRGALATVDRDYGILNKVFHNITDTHVAHHLFSTMPHYHAMEATKAIKPILGEYYRFDGTPFVKAMWREARECIYVEPDQSTQSKGVFWYNNKL*
	GmFAD3.4	MVQAQPLQHVGNGAGKEDQAYFDPSAPPPFKIANIRAAIPKHCWEKNTLRSLSYVLRDVLVVTALVAAAIGFNSWFFWPLYWPAQGTMFWALFVLGHDCGHGSFSNSPLLNSIVGHILHSSILVPYHGWRISHRTHHQNHGHVEKDESWVPLTEKVYKNLDNMTRMMRFTLPFPIFAYPFYLWSRSPGKEGSHFNPYSNLFSPGERRDVLTSTLCWGIMLSVLLYLSLTMGPLFMLKLYGVPYLIFVMWLDFVTYLHHHGYKQKLPWYRGQEWSYLRGGLTTVDRDYGWINNIHHDIGTHVIHHLFPQIPHYHLIEATKAAKAVLGKYYREPQKSGPLPLHLIKYLLHSISQDHFVSDSGDIVYYQTDSQLHKDSWTQSN*
	GmFAD7-1	MATWILSECGLKPLAPVIPRPRTGAALSSTSRVEFLDTNKVVAGPKFQPLRCNLRERNWGLKVSAPLRVASIEEEQKSVDLTNGTNGVEHEKLPEFDPGAPPPFNLADIRAAIPKHCWVKDPWRSMSYVVRDVIAVFGLAAAAAYLNNWLVWPLYWAAQGTMFWALFVLGHDCGHGSFSNNSKLNSVVGHLLHSSILVPYHGWRISHRTHHQHHGHAENDESWHPLPEKLFRSLDTVTRMLRFTAPFPLLAFPVYLFSRSPGKTGSHFDPSSDLFVPNERKDVITSTACWAAMLGLLVGLGFVMGPIQLLKLYGVPYVIFVMWLDLVTYLHHHGHEDKLPWYRGKEWSYLRGGLTTLDRDYGWINNIHHDIGTHVIHHLFPQIPHYHLVEATEAAKPVF…
	GmSLD1.6	MEGQNKKYISSEELKEHNKSGDLWISIQGKVYNVSDWAKDHPGGEVPLLNLAGQDVTDAFIAYHPGSAWKYLDPFFTGYHLRDFKVSEVSKDYRKLVSEFAKVGLFEKKEHVTLYTLSSVAVMFSIVVYGVIGCNSVWAHLGAALLLGLLWMQSTYVGHDSGHYEVMSSPGYNKLAQILCGNCMTGISIAWWKWTHNAHHISCNSLDYDPDLQHIPVFAVSTRFFNSIKSCFYGRKLVFDSLSRFLISYQHWTFYPVLCFARVNLYLQTLLLLFSRRKVPDRAFNIMGILVFWIWFPLLISSLPNWGERVMFVLASFAVCSIQHLQFCLNHFAADVYEGPPNGNDWFEKQTGGTLDISCSTWMDWFFGGLQFQLEHHLFPRLPRAQLRKISPLVIDLCK…
Arabidopsis thaliana	AtADS1	MSLSASEKEENNKKMAADKAEMGRKKRAMWERKWKRLDIVKAFASLFVHFLCLLAPFNFTWPALRVALIVYTVGGLGITVSYHRNLAHRSFKVPKWLEYFFAYCGLLAIQGDPIDWVSTHRYHHQFTDSDRDPHSPNEGFWFSHLLWLFDTGYLVEKCGRRTNVEDLKRQWYYKFLQRTVLYHILTFGFLLYYFGGLSFLTWGMGIGVAMEHHVTCLINSLCHVWGSRTWKTNDTSRNVWWLSVFSFGESWHNNHHAFESSARQGLEWWQIDISWYIVRFLEIIGLATDVKLPSESQRRRMAMVR*
	AtADS8	MGDTTKDDGSSQSKAVRGEKRAFFFRKWTRIDIARASAVGAVHLLCLLAPFNYKWEALRFGVILAIVTSLSITFSYHRNLTHKSFKLPKWLEYPFAYSALFALQGHPIDWVSTHRFHHQFTDSDRDPHSPIEGFWFSHVFWIFDTSYIREKCGGRDNVMDLKQQWFYRFLRNTIGLHILTFWTLVYLWGGLPYLTCGVGVGGTIGYNGTWLINSACHIWGSRAWNTKDTSRNIWWLGPFTMGESWHNNHHAFEASARHGLEWYQVDLTWYLICFFQALGLATDVKLPTDAQKRKLAFAR*
	AtADS7	MSETTKDDGSSQKKSVRKEKRAYVLRKWTQFDVGRASTVGTVHLLCLLAPFNYKWEAFRFGIILAILTNLCITFSYHRNLTHRSFKLPKWLEYPFAYSALLALQGDPLDWVSIHRFHHQFTDSDRDPHSPIEGFWFSHVLWIFDTDYIREKCGRRNNVMDLKQQWFYRFLKKTLVLHILAFWTLIYLWGGLPYLTWTVGFGGVIGYHGTWLVNSACHICGSQAWQTNDTSRNVWWLALLTMGESWHNNHHAFETSARHGLEWYQLDITWYLIWFFQALGLATNVKLPTDAQKRKMAIRR*
	AtADS9	MGDKNKDDSSSQSKAVRKEKRAFLFRKWTRVDVMRVSAVGAVHLLCLLAPFNYTWEAFRFAAMVGISTNLSITFSYHRNLTHRSFKLPKWLEYPFAYSALFALQGHPIDWVSTHRFHHQFTDSDRDPHSPIEGFWFSHVFWIFDTSYIREKCGGRDNVMDLKQQWFYRFLQNTIGLHILTFWILVYLWGGLPYLTWSVGVGGAIGYHATWLINSACHIWGSRAWNTKDTSRNIWWLGPFTMGESWHNNHHAFEASARHGLEWYQVDLTWYLIWFFQVLGLATDVKLPTDAQKRKMSLAR*
	AtADS4	MCDPTRDDGSSRSRVVSTMQKRAYFQRQWPLVDVVRASVVVIVHFLCLLAPFNFKWEALRFGLVLFALTTLSITFSFHRNLSHRSFKIPKWLEYPWAYSAVFALQGDPMDWVSIHRFHHQFTDSDRDPHSPKEGLLFSHILWIFDTQYIKYKCGGRDNVLDLKKQWFYKFLRRTIAVHILMFWTILYLYGGLPYLTCGGGVGIFIGYHVTWLVNSACHIWGSRSWNTKDTSRNVWWLSLFTMGESWHNNHHAFESSARQGLEWWQIDITWYLIRLFEVLGIATDVKLPSELQKQKMALVR*
	AtADS6	MCDPIREDGSNKRGAVSKEKRPYIHREWSWADIIRALTVINVHFLCLLAPFNYKWEALRFGFVLYALTSLSITFSYHRNLAHRSFKLPKWLEYPLAYFAVFALQGDPLDWVSIHRFHHQFTDSDRDPHSPIEGFWFSHVWWICDTRYIKYKCGGRNNVMDLKQQWFYWFLRMTIGFHVLMFWTVLYLYGGLPYLTCGGGVGGVIGYHVTWLVNSACHIWGSRSWKTKDTSRNVWWLSLFTMGESWHNNHHAFESSARQGLEWWQIDITWYLIRLFEVLGLATDVKLPSEIQKQKLALTR*
	AtFAB2.1	MLAHKSLLSFTTQWATLMPSPSTFLASRPRGPAKISAVAAPVRPALKHQNKIHTMPPEKMEIFKSLDGWAKDQILPLLKPVDQCWQPASFLPDPALPFSEFTDQVRELRERTASLPDEYFVVLVGDMITEDALPTYQTMINTLDGVRDETGASESAWASWTRAWTAEENRHGDLLRTYLYLSGRVDMLMVERTVQHLIGSGMDPGTENNPYLGFVYTSFQERATFVSHGNTARLAKSAGDPVLARICGTIAADEKRHENAYVRIVEKLLEIDPNGAVSAVADMMRKKITMPAHLMTDGRDPMLFEHFSAVAQRLEVYTADDYADILEFLVGRWRLEKLEGLTGEGQRAQEFVCGLAQRIRRLQERADERAKKLKKTHEVCFSWIFDKQISV*
	AtFAD3	MVVAMDQRTNVNGDPGAGDRKKEERFDPSAQPPFKIGDIRAAIPKHCWVKSPLRSMSYVVRDIIAVAALAIAAVYVDSWFLWPLYWAAQGTLFWAIFVLGHDCGHGSFSDIPLLNSVVGHILHSFILVPYHGWRISHRTHHQNHGHVENDESWVPLPERVYKKLPHSTRMLRYTVPLPMLAYPLYLCYRSPGKEGSHFNPYSSLFAPSERKLIATSTTCWSIMFVSLIALSFVFGPLAVLKVYGVPYIIFVMWLDAVTYLHHHGHDEKLPWYRGKEWSYLRGGLTTIDRDYGIFNNIHHDIGTHVIHHLFPQIPHYHLVDATKAAKHVLGRYYREPKTSGAIPIHLVESLVASIKKDHYVSDTGDIVFYETDPDLYVYASDKSKIN*
	AtADS2	MSVTSTVEENHQKNPSTPAAVEEKKKRRWVFWDRRWRRLDYVKFSASFTVHSLALLAPFYFTWSALWVTFLFYTIGGLGITVSYHRNLAHRSFKVPKWLEYLLAYCALLAIQGDPIDWVSTHRYHHQFTDSERDPHSPKEGFWFSHLLWIYDSAYLVSKCGRRANVEDLKRQWFYRFLQKTVLFHILGLGFFLFYLGGMSFVTWGMGVGAALEVHVTCLINSLCHIWGTRTWKTNDTSRNVWWLSVFSFGESWHNNHHAFESSARQGLEWWQIDISWYIVRFFEIIGLATDVKVPTEAQRRRMAIVR*
	AtFAB2.2	MALKFNPLVASQPYKFPSSTRPPTPSFRSPKFLCLASSSPALSSGPKEVESLKKPFTPPREVHVQVLHSMPPQKIEIFKSMENWAEENLLIHLKDVEKSWQPQDFLPDPASDGFEDQVRELRERARELPDDYFVVLVGDMITEEALPTYQTMLNTLDGVRDETGASPTSWAIWTRAWTAEENRHGDLLNKYLYLSGRVDMRQIEKTIQYLIGSGMDPRTENNPYLGFIYTSFQERATFISHGNTARQAKEHGDIKLAQICGTIAADEKRHETAYTKIVEKLFEIDPDGTVMAFADMMRKKISMPAHLMYDGRNDNLFDNFSSVAQRLGVYTAKDYADILEFLVGRWKIQDLTGLSGEGNKAQDYLCGLAPRIKRLDERAQARAKKGPKIPFSWIHDREV…
	AtSLD2	MADQTKKRYVTSEDLKKHNKPGDLWISIQGKVYDVSDWVKSHPGGEAAILNLAGQDVTDAFIAYHPGTAWHHLEKLHNGYHVRDHHVSDVSRDYRRLAAEFSKRGLFDKKGHVTLYTLTCVGVMLAAVLYGVLACTSIWAHLISAVLLGLLWIQSAYVGHDSGHYTVTSTKPCNKLIQLLSGNCLTGISIAWWKWTHNAHHIACNSLDHDPDLQHIPIFAVSTKFFNSMTSRFYGRKLTFDPLARFLISYQHWTFYPVMCVGRINLFIQTFLLLFSKRHVPDRALNIAGILVFWTWFPLLVSFLPNWQERFIFVFVSFAVTAIQHVQFCLNHFAADVYTGPPNGNDWFEKQTAGTLDISCRSFMDWFFGGLQFQLEHHLFPRLPRCHLRTVSPVVKELC…
	AtFAB2.6	MKMALLLNSTITVAMKQNPLVAVSFPRTTCLGSSFSPPRLLRVSCVATNPSKTSEETDKKKFRPIKEVPNQVTHTITQEKLEIFKSMENWAQENLLSYLKPVEASWQPQDFLPETNDEDRFYEQVKELRDRTKEIPDDYFVVLVGDMITEEALPTYQTTLNTLDGVKDETGGSLTPWAVWVRAWTAEENRHGDLLNKYLYLSGRVDMRHVEKTIQYLIGSGMDSKFENNPYNGFIYTSFQERATFISHGNTAKLATTYGDTTLAKICGTIAADEKRHETAYTRIVEKLFEIDPDGTVQALASMMRKRITMPAHLMHDGRDDDLFDHYAAVAQRIGVYTATDYAGILEFLLRRWEVEKLGMGLSGEGRRAQDYLCTLPQRIRRLEERANDRVKLASKSKP…
	AtFAB2.7	MALLLNSTMTVAMKQNPATAVSFMQTTCLGSSFSPPRHLQVSCVATNPSKTFRPIKEVSNQVTHTITQEKLEIFKSMENWAQENLLSYLKPVETSWQPQDFLPETKDEDRFYEQVKELRDRTKEIPDDYFVVLVGDMITEEALPTYQTVMNTLDGAKDETGVSLTPWAVWLRAWTAEENRHGDLLNKYLYLSGRVDTRHVEKTIQYLIGSGMDTKYENNPYNGYIYTSFQERATFISHANTAKLATTYGDTTLAKICGTIAADEKRHEMAYTRIVEKLFEIDPDGTVQALASMMRKRITMPAQLMHDGRDDNLFDHYAAVAQRIGVYTATDYAGILEFLLRRWEVEKLGMGLSGEGRRAQDYLCTLPQRIRRLEERADDRVKRASKSKPSVSFSWIYGR…
	AtFAB2.3	MAMAMDRIVFSPSSYVYRPCQARGSRSSRVSMASTIRSATTEVTNGRKLYIPPREVHVQVKHSMPPQKLEIFKSLEGWADETLLTYLKPVEKSWQPTDFLPEPESEGFYDQVKELRERCKELPDDYFVVLVGDMITEEALPTYQTMLNTLDGVRDETGASPTPWAIWTRAWTAEENRHGDLLNKYLYLSGRVDMRQIEKTIQYLIGSGMDPKTENNPYLGFIYTSFQERATFISHGNTARLAKDRGDLKLAQICGTIAADERRHETAYTKIVEKLFEIDPDGTILGLADMMKKKISMPAHLMYDGQDDNLFEHFSTVAQRLGVYTAKDYADILEFLVERWNVETLTDLSSEGHRAQDFVCGLPARIRKIEERAQGRAKEAAKNIPFSWIFGRNIRA*
	AtFAD7	MANLVLSECGIRPLPRIYTTPRSNFLSNNNKFRPSLSSSSYKTSSSPLSFGLNSRDGFTRNWALNVSTPLTTPIFEESPLEEDNKQRFDPGAPPPFNLADIRAAIPKHCWVKNPWKSLSYVVRDVAIVFALAAGAAYLNNWIVWPLYWLAQGTMFWALFVLGHDCGHGSFSNDPKLNSVVGHLLHSSILVPYHGWRISHRTHHQNHGHVENDESWHPMSEKIYNTLDKPTRFFRFTLPLVMLAYPFYLWARSPGKKGSHYHPDSDLFLPKERKDVLTSTACWTAMAALLVCLNFTIGPIQMLKLYGIPYWINVMWLDFVTYLHHHGHEDKLPWYRGKEWSYLRGGLTTLDRDYGLINNIHHDIGTHVIHHLFPQIPHYHLVEATEAAKPVLGKYYREPD…
	AtFAD2	MGAGGRMPVPTSSKKSETDTTKRVPCEKPPFSVGDLKKAIPPHCFKRSIPRSFSYLISDIIIASCFYYVATNYFSLLPQPLSYLAWPLYWACQGCVLTGIWVIAHECGHHAFSDYQWLDDTVGLIFHSFLLVPYFSWKYSHRRHHSNTGSLERDEVFVPKQKSAIKWYGKYLNNPLGRIMMLTVQFVLGWPLYLAFNVSGRPYDGFACHFFPNAPIYNDRERLQIYLSDAGILAVCFGLYRAAAQGMASMICLYGVPLLIVNAFLVLITYLQHTHPSLPHYDSSEWDWLRGALATVDRDYGILNKVFHNITDTHVAHHLFSTMPHYNAMEATKAIKPILGDYYQFDGTPWYVAMYREAKECIYVEPDREGDKKGVYWYNNKL*
	AtADS3	MASLLTKPKPVFLCSPSLSPRTLNTATPSLNFTRISFTHHQKLAPFKPPSLVVAFSEKGLKRDVTTAAAATEGDYRRIMLSDVLVKKKEKVVWWEREWKAMDFGAVAVVLSMHLLSLLAPFQFNWRAVSVAFGLYIVTGLLGITLSFHRNLSHKAFKLPKWLEYLFAYCGAQALQGNPIDWVSTHRYHHQFCDSDRDPHSPLDGFWFSHMNWMFDTNTITQRCGEPNNVGDLEKQPFYRFLRTTYILHPLALAVALYAMGGFPFIVWGMGVRIVWVYHITWLVNSACHVWGKQAWNTGDLSKNNWWVAALAFGEGWHNNHHAFEFSARHGLEWWQLDMTWYVVKFLQAIGLATDVKLPSEAQKQRMAFTSD*
	AtADS5	MMSLSTTLKPLSHFSPFVKRHNPKTNNTLFTLDTHNFTNSFWSKRGGSVSHRKHTVVAVYEAPDHVESSWRRLLSEVVVVRTKRSFWERSWTSWDVSKLVIFVGTHLLSLLAPFYFSWEAFWVFPWLVFINGICITLSYHRNLSHRSFDLPKWLEYLFAYGGVLAFQGDPIEWVSNHRYHHKHCETQRDPHSPTQGFWFSHMAWIFDTSSILENCGGEENVDDLVRQPFYRFLQRTVLLHMMAYSFLFYFCGGMPLLVWGIGITIAVRLHLTFLVNSVCHIWGTRAWNTSDFSKNNWWVAILTLGEGWHNNHHAFEFSARHGLEWWQLDITWCLIRFLEAIGLATNVKLPTETQMKGKALV*
	AtSLD1	MAEETEKKYITNEDLKKHNKSGDLWIAIQGKVYNVSDWIKTHPGGDTVILNLVGQDVTDAFIAFHPGTAWHHLDHLFTGYHIRDFQVSEVSRDYRRMAAEFRKLGLFENKGHVTLYTLAFVAAMFLGVLYGVLACTSVFAHQIAAALLGLLWIQSAYIGHDSGHYVIMSNKSYNRFAQLLSGNCLTGISIAWWKWTHNAHHLACNSLDYDPDLQHIPVFAVSTKFFSSLTSRFYDRKLTFDPVARFLVSYQHFTYYPVMCFGRINLFIQTFLLLFSKREVPDRALNFAGILVFWTWFPLLVSCLPNWPERFFFVFTSFTVTALQHIQFTLNHFAADVYVGPPTGSDWFEKQAAGTIDISCRSYMDWFFGGLQFQLEHHLFPRLPRCHLRKVSPVVQELC…
	AtDES1	MGKGGREKISSNEEEREGVMATDFFWSYTDEPHASRRRQILSCYPQIRQLFGPDPWAFLKITLVVILQLSTAAILHNSGWLKILSIAYFFGSFLNHNLFLAIHELSHNLAFSTPVYNRCLGIFANLPIGVPMSVTFQKYHLEHHRFQGVDGIDMDVPTYTEAHLVTNIFAKTIWVFLQLFFYALRPIFIKPKPPGYWEFINFLIQIVLDVSVVLFFGWRSFAYLILSTFVGGGMHPMAGHFISEHYVFNPNQETYSYYGPLNLLTWSVGYHNEHHDFPRIPGNKLHLVKEIAGEYYEGLESYKSWSQVIYMYIMDTTVGPYSRMKRKLSKSD*
	AtFAD6	MASRIADSLFAFTGPQQCLPRVPKLAASSARVSPGVYAVKPIDLLLKGRTHRSRRCVAPVKRRIGCIKAVAAPVAPPSADSAEDREQLAESYGFRQIGEDLPENVTLKDIMDTLPKEVFEIDDLKALKSVLISVTSYTLGLFMIAKSPWYLLPLAWAWTGTAITGFFVIGHDCAHKSFSKNKLVEDIVGTLAFLPLVYPYEPWRFKHDRHHAKTNMLVHDTAWQPVPPEEFESSPVMRKAIIFGYGPIRPWLSIAHWVNWHFNLKKFRASEVNRVKISLACVFAFMAVGWPLIVYKVGILGWVKFWLMPWLGYHFWMSTFTMVHHTAPHIPFKPADEWNAAQAQLNGTVHCDYPSWIEILCHDINVHIPHHISPRIPSYNLRAAHESIQENWGKYTNLA…
	AtFAD8	MASSVLSECGFRPLPRFYPKHTTSFASNPKPTFKFNPPLKPPSSLLNSRYGFYSKTRNWALNVATPLTTLQSPSEEDTERFDPGAPPPFNLADIRAAIPKHCWVKNPWMSMSYVVRDVAIVFGLAAVAAYFNNWLLWPLYWFAQGTMFWALFVLGHDCGHGSFSNDPRLNSVAGHLLHSSILVPYHGWRISHRTHHQNHGHVENDESWHPLPESIYKNLEKTTQMFRFTLPFPMLAYPFYLWNRSPGKQGSHYHPDSDLFLPKEKKDVLTSTACWTAMAALLVCLNFVMGPIQMLKLYGIPYWIFVMWLDFVTYLHHHGHEDKLPWYRGKEWSYLRGGLTTLDRDYGWINNIHHDIGTHVIHHLFPQIPHYHLVEATEAAKPVLGKYYREPKNSGPLPL…
	AtFAB2.5	MSMALLLTSPAMKQKPAVITSPRRGSSPSRRLRVSCVTTNPARKKNETCNHFRPIKEVNNQLTHTIPQEKLEIFKSMENWAEQKLLPYLKPVEDSWQPQDFLPAPENDDEFYDRVKEIRERTKEIPDDYFVVLVGDMITEEALPTYQTTLNTLDGVKDETGGSLSPWAVWIRAWTAEENRHGDLLNKYLYLTGRVDMRHVEKTIQYLIGSGMDSKFENNPYNGFIYTSFQERATFISHGNTARLATTYGDVTLAKICGTIAADEKRHETAYTKIVEKLFEIDPDGSVQALASMMKKRITMPAHLMHDGRDNDLFDHYAAVAQRIGVYTAADYAGILEFLLRRWKVESLGLGLSGEGRRAQEYLCTLPQRIKRLEERANDRVKLVSKPSVSFSWVFGRDV…
	AtFAB2.4	MVMAMDRIALFSSSSSVYHHGSSHSHGSKSSRVFTIRSDSTAVGRKLYIPPREVHLQVKYSMPPQKLEIFKSLEGWANDNLLAYLKPVEKSWQPTDFLPEPESEGFYDQVKELRERCKELSDDYLIVLVGDMITEEALPTYQTMINTLDGVRDETGASPTPWAVWTRAWTAEENRHGDLLNKYLYLSGRVDMRQIEKTIQYLIGSGMDPKTENNPYLGFIYTSFQERATFISHGNTARLAKDLGDLTLGKICGTIAADERRHEHAYTKIVEKLFEIDPDTTVVGFADMMRKKISMPAHLMYDGRDDNLFDHFSSVAQRLGVYTAKDYADILQHLVERWNVEKLSDLSSEGNRAQDYLCGLPARIRKLEERAQGRTKEAAKNIPFSWIFGREVRA*
Oryza sativaL	OsFAB2.1	MQVVGTVRVSGCGAVVAPSRRQCRVSAAVLTAAETATATRRRVTHSMPPEKAEVFRSLEGWARSSLLPLLKPVEECWQPTDFLPDSSSEMFEHQVHELRARAAGLPDEYFVVLVGDMITEEALPTYQTMINTLDGVRDETGASACPWAVWTRTWTAEENRHGDILGKYMYLSGRVDMRMVEKTVQYLIGSGMDPGTENNPYLGFVYTSFQERATAVSHGNTARLARAHGDDVLARTCGTIAADEKRHETAYGRIVEQLLRLDPDGAMLAIADMMHKRITMPAHLMHDGRDMNLFDHFAAVAQRLNVYTARDYADIVEFLVKRWKLETLETGLSGEGRRARDFVCGLAKRMRRAAERAEDRAKKDEQRKVKFSWIYDREVIV*
	OsFAB2.2	MASRMALRPNDVTLRLTPPLAAAARRNRRAAAGGVRVYAVASGAVSTKVENKKPFAPPREVHVQVTHSMPPQKIEIFKSLDDWARDNILSHLKPVEKCWQPQDFLPDPASDGFHDEVKELRERAKEIPDDYFVCLVGDMITEEALPTYQTMLNTLDGVRDETGASPTAWAVWTRAWTAEENRHGDLLNKYLYLTGRVDMRQIEKTIQYLIGSGMDPRTENNPYLGFIYTSFQERATFISHGNTARHAKDFGDLKLAQICGIIASDEKRHETAYTKIVEKLFEIDPDGTVLAFADMMKKKISMPAHLMFDGEDDKLFEHFSMVAQRLGVYTAKDYADILEFLVSRWKISDLTGLSSEGNKAQDYLCTLAARIRRLDERAQSRAKKAGTLPFSWVYGREVQ…
	OsFAB2.3	MASTAGVGGIGNPTPRGKKPFAPWREVPPQVTHTLPPEKKEVFDSLEGWAADTILPYLKPVEESWQPQDHLPDPRSPSFGDEVAALRERAAGLPDDHLVCLVGDMVTEEALPTYQTMLNTMDGGVRDETGAGGSAWAVWTRAWAAEENRHGDLMNKYLYLTGRVDMRQVEKTIQYLIGSGMVVGRALLTGVLKFLEADPRTENDPYMGFIYTTFQERATSISHGNTARHAGRHGDAALARVCGTVAADEKRHEAAYAAIVAKLFEVDPDYTVRAFARMMRRKVAMPARLMYDGADDRLFARFAAVAQRLGVYTAADYAGIIEFLVARWGVPGLAAGLSGEGRRAQDFVCSLGPRFRRMEERAQEAAKRAPPAAAAPFSWIHGRQVQL*
	OsDES1	MGAAAGDGREEEGVMATDFFWSYTDEPHATRRREILAKHPQIKELFGPDPLAFLKIAAVVSLQLWTATLLRDASWVKILTVAYFFGSFLNHNLFLAIHELSHNLAFTTPSYNRWLGIFANLPIGVPMSITFQKYHLEHHRFQGVDGIDMDIPSQAEAHAVKNTLSKSVWVVFQLFFYALRPLFLKPKPPGLWEFTNLIIQIALDASMVYFFGWKSLAYLILSTFVGGGMHPMAGHFISEHYVFNPDQETYSYYGPLNLMTWHVGYHNEHHDFPRIPGTRLYKVREIAPEYYNNLKSYKSWSQVIYMYIMDQTVGPFSRMKRKAPKKDS*
	OsFAD2.1	MLLNSCIRNLLLIGLVARYFCSCGVSVLLHYNIAQIAPSDPTTILQSILTFSSPAIVIVVVSSKMGAGGRMTEKEREEQQKLLGRAGNGAAVQRSPTDKPPFTLGQIKKAIPPHCFQRSVIKSFSYVVHDLVIVAALLYFALVMIPVLPSGMEFAAWPLYWIAQGCVLTGVWVIAHECGHHAFSDYSVLDDIVGLVLHSSLLVPYFSWKYSHRRHHSNTGSLERDEVFVPKQKSAMAWYTPYVYHNPIGRLVHIFVQLTLGWPLYLAFNVSGRPYPRFACHFDPYGPIYNDRERVQIFISDVGVVSAGLALFKLSSAFGFWWVVRVYGVPLLIVNAWLVLITYLQHTHPALPHYDSSEWDWLRGALATVDRDYGILNKVFHNITDTHVAHHLFSTMPHY…
	OsFAD7	MARLVLSECCGLTPLRLRGRGAIALPAPPSLAAGPRRPVSAAAAGGAIHREWALRVSAPTRLTSVVEEDNRGEEVVEEEARGSLAAAEAAAGEVGGDGDGFDPGAPPPFGLAEIRAAIPKHCWVKDPWRSMSYVLRDVVVVLGLAAAAARVDSWLVWPLYWAAQGTMFWALFVLGHDCGHGSFSSNAKLNSVVGHILHSSILVPYHGWRISHRTHHQNHGHVEKDESWQPLSERLYNSLDYMTKKLRFTMPFPMLAFPLYLFARSPGKKGSHFNPSSDLFQPNEKKDVITSTASWLAMVGILAGLTFVMGPLKMLKLYAVPYVIFVMWLDFVTYLHHHGHEDKLPWYRGKEWSYLRGGLTTLDRDYGWINNVHHDIGTHVIHHLFPQIPHYHLVEATEA…
	OsFAB2.4	MASSGLAVAATASSAWLCCPNHHIHTSSSRSRKHLLLHGLYGSAPARTRGRRPPVWTAAAATAAAPADTAASARREQVEIARSLNAWVEENMLPLLTPVDSAWQPHDFLPCSAAGGGEALAAFTEGVAELRAGAAGVPDEVLVCLVGNMVTEEALPTYQSMGNRAEGLADGTGVSPLPWARWLRGWTAEENRHGDLLNRYLYLSGRVDMRQVEATVHRLLRNGMEMLAPASPYHGLIYGAFQERATFISHGHTARLAGQHGDRALAKICGVIAADERRHEAGYTMASGRLFELDPDGMARALADVMRGKVTMPGQLMSDGRDGDGEHSLFARFSAVAERAGVYTARDYGDLVEHFVRRWRVAELAAGLSGEGRRAQEYLCGLAPKIRRMEELAHRRAAR…
	OsFAB2.5	MAFAASHTASPSSCGGVAQRRSNGMSPVVAMASTINRVKTAKKPYTPPREVHLQVKHSLPPQKREIFDSLQPWAKENLLNLLKPVEKSWQPQDFLPDPSSDGFYDEVKELRERAKEIPDDYFVCLVGDMVTEEALPTYQTMLNTLDGVRDETGASPTTWAVWTRAWTAEENRHGDLLNKYMYLTGRVDMKQIEKTIQYLIGSGMDPGTENNPYLGFLYTSFQERATFISHGNTARHAKEYGDLKLAQICGTIAADEKRHETAYTKIVEKLFEIDPDYTVLAFADMMRKKISMPAHLMYDGKDDNLFEHFSAVAQRLGVYTARDYADILEFLVQRWKVADLTGLSGEGRRAQDFVCTLAPRIRRLDERAQARAKQAPVIPFSWVYDRKVQL*
	OsFAD2.2	MGTSSRPTTVKEGKKLEAPRRAGSHAAVKRSPVDKPPFTLGDIRKAIPPHCFHRSVIKSFSYLLHDLAIAAGLLYFALVVIPALPGVLRLVAWPFYWAAQGCFLFGVWIIAHECGHHAFSGHALLDDTLGLVLHSWLLAPYFSWKYTHQRHHSNTSSQERDEVFVPRFKSDLPWYSPYVYKYNNPVARLLLLVVQLTVGWPMYLVFNTWGRQYPRFASHFDPSGPIYKGRERVFIAISDIGMLAVSLALYRLAEGYGFWWVVRVYGVPLLVVNAWLVVVTYLHHTHRAIPHYDSSEWDWLRGALATVDRDYSFLNRVFHNITDTHVVHHLFPTIPHYHAVEATKAIRPILGEYYQFDPTPIVKAIWREAKECIYIQSEDHKGVFWYSNKF*
	OsFAD2.3	MTRRGCTCSLRASQPRTSPLSSGPTAGPSRTATILCLSSSGVQAADAAELTILCCFLSKMLLPTTYVQEQLRTVINRNTGTSGRRTTTVVEGKKQELLLRRSGSSAAMQRSPVDKPPFTLGDIKKAIPPHCFHRSVIKSFSYLLHDLAIAAGLLYFALVGIPALPSILRLVAWPLYWAAQGSVLTGVWVIGHECGHHAFSDYLLLDNLVGLVLHSALLTPFFSWKYSHRRHHANTGSMEKDEVYVAKKKSALPWYTPYVFGNPVGRLVYIALQLTLAWPLYLAFNLSGQPYPRLVTCHYDPYSPLFSDQERVQVLVSDAAILAVLLALHRLTAAYGLWWVVRVYGVPVMIVGALFVLITYLHHTHRALPHYDSSEWEWLRGSLATVDRDYGVLNRVLHN…
	OsFAD8	MARLLLSGVAPLPLLPCRRRAIAFALPLGNVRLRLRVAAPTSRVATVEEDDNENNAPPPPCEDFDPGAAPPFGLADIRAAIPKHCWVKDPWRSMGYVLRDVVVVFALAAAAARLHSCLAWPLYWAAQGTMFWALFVLGHDCGHGSFSNNSRLNSVMGHILHSSILVPYHGWRISHRTHHQNHGHVDKDESWHPLPERLYRSLNRATRMLRFSIPFPMLAYPFYLWSRSPGKSGSHFHPSSDLFQPNERNDVLTSTACWVAMAALLAGLTFLMGPLLMLNLYFVPYWIFVMWLDFVTYLHHHGHNDKLPWYRGKEWSYLRGGLTTVDRDYGWINNIHHDIGTHVIHHLFPQIPHYHLIEATEAAKGVMGKYYREPDKSGPFPLHLFGALSRSLKRDHYVS…
	OsFAB2.6	MAATATMAMPLANRLRCKPNTNSSSPSRTLFGRRVTMISSSRWMCRGSAVSGSAIMSAAADVAAAVRREEDEEMRSYLSPEKLEVLTQMEPWVEEHVLPLLKPVEAAWQPSDLLPDPAVLGGEGFHAACAELRERAAGVPDLLLVCLVANMVTEEALPTYQSSLNRVRAVGDLTGADATAWARWIRGWSAEENRHGDVLNRYMYLSGRFDMAEVERAVHRLIRSGMAVDPPCSPYHAFVYTAFQERATAVAHGNTARLVGARGHGDAALARVCGTVAADEKRHEAAYTRIVSRLLEADPDAGVRAVARMLRRGVAMPTSPISDGRRDDLYACVVSLAEQAGTYTVSDYCSIVEHLVREWRVEELAAGLSGEGRRARDYVCELPQKIRRMKEKAHERAVK…
	OsFAB2.7	MAASATTSTLAVTMFGYPNRNCHLKPPATATLRFWRSAAAAAVATSRREAEAEEADEVRRCLAPARLEVLEQMEPWVEAHVLPLLKPAEEAWQPADLVPDAAALGADGFHAACVELRGRAAGVPDAHLVCLVGNMVTEEALPTYQSMANRFESARDVTGADATAWARWIRGWSAEENRHGDVLNRYMYLSGRLDMRQVERTVHRLIGSGMAMHAPASPYHGFIYVAFQERATAISHGNTARNVRAHGDDALARICGAIASDEKRHEAAYTRVVERLLEADPDTTVRALAYMMRRRITMPAALMDDGRDADLFAHYAAAAQQAGTYTASDYRGILEHLIRRWRVAELEAGLSGEGRRARDYVCALPQKIRRMEEKAHDRAAQMRKRPTAIPFSWIFDKPV…
	OsFAD6	MATASGVSTPLQLPSTRRVGGCCSRPGSPAPGKNAFPRRAAGGAPAGTFFLKRDSVYKGQSCHQFLPLKQSGRLQAAVLPVTPPLLDDEEKRKQMCEDYGFKQIGEQLPDNVTLKDVMDSLPKEVFEIDDLKSWTSVLISVTSYALGIFLISKAPWYLLPLAWAWTGTAVTGFFVIGHDCAHKSFSRNKLVEDIVGTLAFLPLIYPYEPWRFKHDRHHAKTNMLIEDTAWQPVFSKEFRTNSLLRKAMIFAYGPIRPWMSIAHWLIWHFDLKKFRPNELPRVKISLASVLAFMAIGWPLIILKSGIAGWFKFWFMPWMVYHFWMSTFTMVHHTAPHIPFKTSEEWNAAQAQLNGTVHCDYPRWIEILCHDINVHVPHHISPRIPSYNLRAAYDSIKQNW…
	OsSLD1	MPPAIPTATMPASPKEAQSRAGAGVRMISSEELRAHASRDDLWISISGDVYDVTAWVPHHPGGDIPLLTLAGQDATDAFAAYHPPSARPLLGRFLVGRLEDYTVSPASADFRRLLAQLSSAGLFERVGPTPKVQVAGMLLLLCAALYCVLACASAWAHLLAGGLIGFIWIQSGWMGHDSGHHRITGHAALDRLLQVLSGNCLTGLSIAWWKCNHNTHHIACNSLDHDPDLQHMPLFAVSSKLFGLWSYFYQRTLVFDAASKFLISYQHWTFYPVMCFARINLLIQSAVFLLSSRKVPQRGLEIAGVAAFWVWYPMVVSCLPNWWERVAFVVASFVITGIQHVQFCLNHFSSEVYVGPPKGNDWFEKQTAGTLDIQCSPWMDWFHGGLQFQIEHHLFPRL…
	OsFAD3.1	MLNNVVGHLLHSFILVPYHGWRISHRTHHQNHGHIERDESWHPITEKLYWQLETRTKKLRFTLPFTLLAFPWYRSPGKTGSHFLPSSDLFSPKEKSDVIVSTTCWCIMISLLVALACVFGPVPVLMLYGVPYLVFVMWLDLVTYLHHHGHNDLPWYRGEEWSYLRGGLTTVDRDYGWINNIHHDIGTHVIHHLFPQIPHYHLVEATKAARPVLGRYYREPEKSGPLPLHLFGVLLRSLRVDHFVSDVGDVVYYQTDHSLNGTDWAEDAKHK*
	OsFAD3.2	MAASATQEADCKASEDARLFFDAAKPPPFRIGDVRAAIPAHCWRKTPLRSLSYVARDLLIVAALFAAAATRIDVSVAWAAWPLYWAAQGTMFWALFVLGHDCGHGSFSDSAMLNNVVGHLLHSFILVPYHGWRISHRTHHQNHGHIEKDESWHPITEKLYRKLETRTKKLRFTLPFPLLAFPVYLWYRSPGKTGSHFLPSSDLFSPKEKSDVIVSTTCWCIMISLLVALACVFGSVPVLMLYGVPYLVFVMWLDLVTYLHHHGHNDLPWYRGEEWSYLRGGLTTVDRDYGWINNIHHDIGTHVIHHLFPQIPHYHLVEATKAARPVLGRYYREPEKSGPLPLHLFGVLLRSLRVDHFVSDVGDVVYYQTDHSLNGTDWAEDAKHK*
