# Supplementary material for: Characterization of fatty acid desaturase gene family in Glycine max and their expression patterns in seeds after Fusarium fujikuroi infection
Source: Front Plant Sci. 2025 Feb 25;16:1540003. doi: 10.3389/fpls.2025.1540003 (PMC11893595; doi:10.3389/fpls.2025.1540003)
Supplement: Supplementary file 4 [file Table4.xlsx]

## Sheet: Supplementary Table S4
Table S4. Gene exon-intron number of the GmFAD genes family
Genetic subfamily	Gene name	Exon	Intron	Genetic subfamily	Gene name	Exon	Intron
GmFAD3/7/8	GmFAD3.1	8	7	GmFAD5	GmFAD5.2	5	4
	GmFAD3.3	8	7		GmFAD5.1	5	4
	GmFAD3-2B	8	7	GmDES	GmDES1.2	2	1
	GmFAD3.4	8	7		GmDES1.1	2	1
	GmFAD8-1	8	7	GmSLD	GmSLD1.5	1	0
	GmFAD8-2	8	7		GmSLD1.4	1	0
	GmFAD7-2	8	7		GmSLD1.2	1	1
	GmFAD7-1	8	7		GmSLD1.1	1	1
GmFAD2	GmFAD2.6	1	2		GmSLD1.3	1	0
	GmFAD2.3	1	1		GmSLD1.6	1	0
	GmFAD2.5	1	1	GmFAB2	GmFAB2.1	3	2
	GmFAD2.2	1	1		GmFAB2.2	3	2
	GmFAD2.1	1	2		GmSACPD	2	1
	GmFAD2.4	1	1		GmFAB2.3	2	1
GmFAD6	GmFAD6.2	6	5
	GmFAD6.1	10	9
