# Supplementary material for: Characterization of fatty acid desaturase gene family in Glycine max and their expression patterns in seeds after Fusarium fujikuroi infection
Source: Front Plant Sci. 2025 Feb 25;16:1540003. doi: 10.3389/fpls.2025.1540003 (PMC11893595; doi:10.3389/fpls.2025.1540003)
Supplement: Supplementary file 6 [file Table6.xlsx]

## Sheet: Supplementary Table S1
Table S1. HMM search sequence scores
name	bits	E-value	n	exp	bias	description
Glyma.14G095400.1	123	8.2e-35	1	1.3	17.9	-
Glyma.17G228400.4	121.5	2.3e-34	1	1.3	18.7	-
Glyma.08G299900.1	116.2	9.5e-33	1	1.2	13.1	-
Glyma.18G202600.1	116.1	1e-32	1	1.2	25.1	-
Glyma.18G120400.1	115.9	1.2e-32	1	1.3	14.5	-
Glyma.03G056700.1	114.3	3.8e-32	1	1.2	23.1	-
Glyma.07G151300.1	114.2	4e-32	1	1.1	25.2	-
Glyma.11G174100.1	111.8	2.1e-31	1	1.3	24.3	-
Glyma.02G227200.1	111.8	2.2e-31	1	1.3	24.7	-
Glyma.01G120400.1	111.7	2.3e-31	1	1.2	24.1	-
Glyma.10G278000.1	111.3	3.1e-31	1	1.2	21.2	-
Glyma.02G106300.3	111.3	3.1e-31	1	1.3	16.1	-
Glyma.20G111000.2	110.7	4.8e-31	1	1.3	22.4	-
Glyma.14G194300.1	110.2	6.4e-31	1	1.2	27.1	-
Glyma.01G046000.2	109.9	8.4e-31	1	1.4	15.2	-
Glyma.02G203300.1	109.6	9.9e-31	1	1.2	27.1	-
Glyma.18G062000.1	106.7	7.8e-30	1	1.4	28.4	-
Glyma.09G111900.1	106.1	1.2e-29	1	1.2	19.6	-
Glyma.19G147400.1	103.7	6.2e-29	1	1.4	17.9	-
Glyma.03G144500.1	100.7	5.2e-28	1	1.3	16.9	-
Glyma.15G072800.1	87	7.8e-24	1	1.3	16.6	-
Glyma.13G240700.1	83.7	8.3e-23	2	1.5	14.3	-
Glyma.07G030000.1	72.5	2.2e-19	1	1.6	26.8	-
Glyma.08G212900.1	71.5	4.4e-19	2	1.7	31.3	-
Glyma.19G147300.2	41.5	6e-10	1	1.7	10.5	-
Glyma.17G074400.1	38.7	4.5e-09	1	1.4	6.4	-
Glyma.02G138100.1	539.3	1.2e-161	1	1	0	-
Glyma.07G207200.1	537.4	4.3e-161	1	1	0	-
Glyma.14G121400.3	510.6	6.3e-153	1	1	0	-
Glyma.13G038600.1	493.1	1.3e-147	1	1	0	-

## Sheet: Supplementary Table S2
Table S2. Analysis of physicochemical properties of soybean GmFAD protein
Gene ID	Accession number	Number of Amino Acid	Molecular Weight	Theoretical Pi	Instability Index	Aliphatic Index	Grand Average of Hydropathicity	Query protein
GmFAD3.1	Glyma.02G227200.1	380	44135.8	8.5	38.18	93.37	-0.112	Chloroplast, Endoplasmic reticulum
GmFAD3.3	Glyma.14G194300.1	376	43944.6	8.74	35.87	90.72	-0.142	Chloroplast, Endoplasmic reticulum
GmFAD3.4	Glyma.18G062000.1	380	43937.5	8.88	38.36	86.95	-0.187	Chloroplast, Endoplasmic reticulum
GmFAD3-2B	Glyma.11G174100.1	381	44147.6	8.72	33.04	86.72	-0.196	Chloroplast, Endoplasmic reticulum
GmFAD8-1	Glyma.01G120400.1	452	51376.9	7.4	38.56	87.94	-0.177	Chloroplast, Endoplasmic reticulum
GmFAD8.2	Glyma.03G056700.1	453	51349.7	7.39	38.22	85.21	-0.236	Chloroplast, Endoplasmic reticulum
GmFAD7-1	Glyma.18G202600.1	453	51247.8	8.45	32.78	88.01	-0.168	Chloroplast, Endoplasmic reticulum
GmFAD7-2	Glyma.07G151300.1	453	51215.9	8.17	33.8	90.97	-0.157	Chloroplast, Endoplasmic reticulum
GmFAD2.1	Glyma.03G144500.1	383	44056.9	8.58	41.72	91.33	-0.013	Endoplasmic reticulum
GmFAD2.2	Glyma.09G111900.1	386	44190.9	9.08	43.77	90.16	-0.105	Endoplasmic reticulum
GmFAD2.3	Glyma.10G278000.1	387	44662.6	9.01	30.72	90.39	-0.024	Endoplasmic reticulum
GmFAD2.4	Glyma.19G147400.1	383	43832.7	8.7	40.86	90.86	0.025	Endoplasmic reticulum
GmFAD2.5	Glyma.19G147300.2	241	27659.1	8.93	39.76	90.17	0.126	Endoplasmic reticulum
GmFAD2.6	Glyma.20G111000.2	387	44630.6	9	34.69	92.69	-0.024	Endoplasmic reticulum
GmFAD6.1	Glyma.02G203300.1	441	51520.8	8.86	48.67	86.92	-0.134	Chloroplast
GmFAD 6.2	Glyma.17G074400.1	235	26800.2	9.45	38.81	94.55	-0.039	Chloroplast
GmFAD5.1	Glyma.07G030000.1	390	44997.7	9.51	36.15	85.03	-0.108	Chloroplast, Endoplasmic reticulum
GmFAD5.2	Glyma.08G212900.1	390	44934.4	9.36	36.29	80.31	-0.114	Chloroplast, Endoplasmic reticulum
GmDES1.1	Glyma.13G240700.1	324	37452.3	9.11	41.15	87.28	0.019	Endoplasmic reticulum
GmDES1.2	Glyma.15G072800.1	324	37483.3	9.13	43.78	88.46	-0.01	Endoplasmic reticulum
GmSLD1.1	Glyma.01G046000.2	450	51370.2	8.37	35.5	89.67	0.031	Endoplasmic reticulum
GmSLD1.2	Glyma.02G106300.2	451	51550.4	8.4	36.82	89.25	0.026	Endoplasmic reticulum
GmSLD1.3	Glyma.08G299900.1	448	51372.2	8.24	39.53	90.49	0.007	Endoplasmic reticulum
GmSLD1.4	Glyma.14G095400.1	448	51021.7	8.91	40.08	94.62	0.044	Endoplasmic reticulum
GmSLD1.5	Glyma.17G228400.4	448	51164.8	9.15	40.46	93.57	0.027	Endoplasmic reticulum
GmSLD1.6	Glyma.18G120400.1	448	51379.2	8.42	38.08	91.38	0.002	Endoplasmic reticulum
GmFAB2.1	Glyma.02G138100.1	391	44888.2	5.94	40.3	79.34	-0.497	Chloroplast
GmFAB2.2	Glyma.07G207200.1	402	46085.7	6.05	39.62	80.07	-0.486	Chloroplast
GmFAB2.3	Glyma.14G121400.3	386	44020.4	6.74	36.44	79.38	-0.469	Chloroplast
GmSACPD	Glyma.13G038600.1	378	43034.5	7.68	44.95	79.26	-0.417	Chloroplast

## Sheet: Supplementary Table S3
Tab.S3 The protein sequence of GmFADs, OsFADs and AtFADs.
Plant species	Gene names	Protein sequence
Glycine max	GmFAD 6.2	MVQNPVLPRHIAAQYSPGIFSLNSNGLIQKGFRRQRNFVTRNKVTVIRAVAIPVQPAPVESAEYRKQLAEDYGFRQIGESLPDDVTLKDVINSLPKEVFEIDDVKAWKSVLISVTSCALGIFLISKAPWYLLPLVWAWTGTAITGFFVIGHDCAHKSFSSNKLVEDIVGTLAFMPLIYPYEPWRFKHDRHHAKTNMLKTTCIMHCTRHNGNIHVMDKILLFLYHGLFTRSKQTYT*
	GmSLD1.5	MEPPTSYISTDELRKHNTRHDAWISIHGKIYDVSSWLHRHPGGPLPLLTLAGTDATDAFLAFHPPNTASLLLPAFSTSHRLSDHTVSAASSDYRKLFSDLSALNLFNRKGHTTSILLSLILTLFPLSVCGVLFSDSTFVHVLSAALIGFLWIQSGWIGHDSGHYNVMLSRRLNRAIQILSGNILAGISIGWWKWNHNAHHIACNSLDYDPDLQHLPFFVVSSRFFNSLTSRFYDRKLNFDSFARFLVSYQHWTFYPVMCFARVNLFAQSFFLLLSKRKVENRGSELLGLLAFWVWYPLLVSFLPNWWERLLFVFVSFSVTGIQHVQFCLNHFSSEVYLGPPSGGDWFEKQTKGTLGVDCSPWMDWFHGGLQFQVEHHLFPRLPRCHLRKIAPLVKDLCK…
	GmFAD2.6	MGLAKETIMGGGGRVAKVEIQQKKPLSRVPNTKPPFTVGQLKKAIPPHCFQRSLLTSLSYVVYDLSLAFIFYIATTYFHLLPHPFSLIAWPIYWVLQGCILTGVWVIAHECGHHAFSKYPWVDDVMGLTVHSALLVPYFSWKISHRRHHSNTGSLDRDEVFVPKPKSKVAWYTKYLNNPLGRAASLLITLTIGWPLYLAFNVSGRPYDGFASHYHPYAPIYSNRERLLIYVSDVALFSVTYLLYRVATMKGLVWLLCVYGVPLLIVNGFLVTITYLQHTHYALPHYDSSEWDWLRGALATMDRDYGILNKVFHHITDTHVAHHLFSTMPHYHATEATNAMKPILGEYYRFDDTPFYKALWREARECLYVEPDEGTSEKGVYWYRNKY*
	GmFAD3.1	MVKDTKPLAYAANNGYQQKGSSFDFDPSAPPPFKIAEIRASIPKHCWVKNPWRSLSYVLRDVLVIAALVAAAIHFDNWLLWLIYCPIQGTMFWALFVLGHDCGHGSFSDSPLLNSLVGHILHSSILVPYHGWRISHRTHHQNHGHIEKDESWVPLTEKIYKNLDSMTRLIRFTVPFPLFVYPIYLFSRSPGKEGSHFNPYSNLFPPSERKGIAISTLCWATMFSLLIYLSFITSPLLVLKLYGIPYWIFVMWLDFVTYLHHHGHHQKLPWYRGKEWSYLRGGLTTVDRDYGWINNIHHDIGTHVIHHLFPQIPHYHLVEATQAAKPVLGDYYREPERSAPLPFHLIKYLIQSMRQDHFVSDTGDVVYYQTDSLLLHSQRD*
	GmSLD1.2	MEVVEKEKKKYITSEELKGHNKEGDLWISIQGKVYNVSDWVKEHPGGDVPISNLAGQDVTDAFIAYHPGTAWSHLDKFFTGYHLSDFKVSEVSKDYRKLASEFSKLGLFDTKGHVTSCTLASVAVMFLIVMYGVLRCTSVWAHLGSGMLLGLLWMQSAYVGHDSGHYVVMTSNGFNKVAQILSGNCLTGISIAWWKWTHNAHHIACNSLDHDPDLQHMPVFAVSSRFFNSITSHFYGRKLEFDFIARFLICYQHFTFYPVMCVARVNLYLQTILLLFSRRKVQDRALNIMGILVFWTWFPLLVSFLPNWPERVMFVLASFAVCSIQHIQFCLNHFAANVYVGLPSGNDWFEKQTSGTLDISCSSSMDWFFGGLQFQLEHHLFPRLPRCQLRNISPLVSD…
	GmFAD6.1	MACTLADSLLLFKGSYQKPVLRRDIAARYSPGIFSLNSNGLIQKRFRRQRNFVTRNKVTVIHAVAIPVQPAPVESAEYRKQLAEDYGFRQVGEPLPDDVTLKDVINSLPKEVFEIDDVKAWKSVLISVTSYALGLFMISKAPWYLLPLAWVWTGTAITGFFVIGHDCAHRSFSSNKLVEDIVGTLAFMPLIYPYEPWRFKHDRHHAKTNMLREDTAWHPVWKDEFESTPLLRKAIIYGYGPFRCWMSIAHWLMWHFDLKKFRPSEVPRVKISLACVFAFIAIGWPLIIYKTGIMGWIKFWLMPWLGYHFWMSTFTMVHHTAPHIPFKYSEEWNAAQAQLNGTVHCDYPKWIEILCHDINVHIPHHISPRIPSYNLRAAHKSLQENWGQYLNEASWNWRL…
	GmFAB2.1	MALRLNPIPTQTFSLPQMASLRSPRFRMASTLRSGSKEVENIKKPFTPPREVHVQVTHSMPPQKIEIFKSLEDWAEQNILTHLKPVEKCWQPQDFLPDPSSDGFEEQVKELRERAKELPDDYFVVLVGDMITEEALPTYQTMLNTLDGVRDETGASLTSWAIWTRAWTAEENRHGDLLNKYLYLSGRVDMKQIEKTIQYLIGSGMDPRTENSPYLGFIYTSFQERATFISHGNTARLAKEHGDIKLAQICGMIASDEKRHETAYTKIVEKLFEVDPDGTVMAFADMMRKKIAMPAHLMYDGRDDNLFDSYSSVAQRIGVYTAKDYADILEFLVGRWKVEQLTGLSGEGRKAQEYICGLPPRIRRLEERAQARVKESSTLKFSWIHDREVLL*
	GmFAD2.3	MGLAKETTMGGRGRVAKVEVQGKKPLSRVPNTKPPFTVGQLKKAIPPHCFQRSLLTSFSYVVYDLSFAFIFYIATTYFHLLPQPFSLIAWPIYWVLQGCLLTGVWVIAHECGHHAFSKYQWVDDVVGLTLHSTLLVPYFSWKISHRRHHSNTGSLDRDEVFVPKPKSKVAWFSKYLNNPLGRAVSLLVTLTIGWPMYLAFNVSGRPYDSFASHYHPYAPIYSNRERLLIYVSDVALFSVTYSLYRVATLKGLVWLLCVYGVPLLIVNGFLVTITYLQHTHFALPHYDSSEWDWLKGALATMDRDYGILNKVFHHITDTHVAHHLFSTMPHYHAMEATNAIKPILGEYYQFDDTPFYKALWREARECLYVEPDEGTSEKGVYWYRNKY*
	GmFAD5.2	MALLTSQPKNPILHRFTTLHCPLPRLHRTVLGLGSFSHNSALSTKKLNFNPTQTKISLQNNPFTYNLAVTAKANANAAFGEGFKEEGASRHRKILLSEVEVKRERRVFFGRKWNSLDFGTAGIVLAMHLLCVFAPFHFNWPAFWVAVALYIVTGLFGITLSFHRNLSHRSFKLPKWLEYFFAYCGVLALQGNPIDWVSTHRYHHQFCDSERDPHSPTEGFWFSHMSWLFDTNSVLERCGEANNVGDLEKQSFYRFLRSTYLAHPFALGALLYAAGGFPFLVWGMGVRIVWVYHITWFVNSACHVWGNQAWNTRDLSRNNWWVALLAFGEGWHNNHHAFEYSARHGLEWWQIDMTWYVVRFLQAIGLATDVKLPTESQKQKMAFNSDSIAT*
	GmSLD1.3	MEGENKKYITSEELKEHNKPGDLWISIQGKVYNVSDWAKDHPGGEVPLLNLAGQDVTDAFVAYHPGSAWKYLDPFFTGYHLRDFKVSEVSKDYRKLVSEFVKMGLFEKKEHVTLYTLSSVAVMFSIVVYGVIGCSSVWAHLGAALLLGLLWMQSTYVGHDSGHYEVMSSPGYNKLAQILCGNCMTGISIAWWKWTHNAHHISCNSLDYDPDLQHIPVFAVSTRFFNSIKSCFYGRKLVFDSLSRFLISYQHFTFYPVLCFARVNLYLQTLLLLFSRRKVPDRAFNIMGILVFWVWFPLLISSLPNWGERVMFVLASFAVCSIQHLQFCLNHFSADVYEGPPNGNDWFEKQTGGTLDISCSSWMDWFFGGLQFQLEHHLFPRLPRAQLRKISPLVIDLCK…
	GmSLD1.1	MEVVEKEKKYITSEELKGHNKEGDLWISIQGKVYNVSDWVKEHPGGDVPISNLAGQDVTDAFIAYHPGTAWSHLEKFFTGYHLSDFKVSEVSKDYRKLASEFSKLGLFDTKGHVTSCTLASVAVMFLIVLYGVLRCTSVWAHLGSGMLLGLLWMQSAYVGHDSGHYVVMTTNGFNKVAQILSGNCLTGISIAWWKWTHNAHHIACNSLDHDPDLQHMPVFAVSSRFFNSITSHFYGRKLEFDFIARFLICYQHFTFYPVMCVARVNLYLQTILLLFSRRKVQDRALNIMGILVFWTWFPLLVSCLPNWPERVMFVLASFAVCSIQHIQFCLNHFAANVYVGPPSGNDWFEKQTSGTLDISCASSMDWFFGGLQFQLEHHLFPRLPRCQLRKISPLVSDL…
	GmFAD8-1	MATWVLSECGLRSLPPVFPRPTRPISCQKPSKFRFLSINKGVADLNLQPRGFTCYNFRERKWESGVSAPLKVATTEGEEEEGINGANGVVEEVPEFDPSAPPPFKLADIRASIPKHCWVKDPWKSMSYVVRDVIVVFGLAVAAAYLNNWVVWPLYWAAQGTMFWALFVLGHDCGHGSFSNNPKLNSVAGHLLHSSILVPYHGWRISHRTHHQNHGHVENDESWHPLPEKIFKSLDNVTRILRFTLPFPLLAYPIYLWSRSPGKTGSHFNPDSDLFVPSERKDVITSTVCWTAMAALLVGLGFVMGPVQLLKLYGIPYVIFVMWLDLVTYLHHHGHEDKLPWYRGEEWSYLRGGLTTIDRDYGWINNIHHDIGTHVIHHLFPQIPHYHLIEATEAAKPVL…
	GmDES1.2	MGRGEDREGVAVAGGFFWSYTDEPHATRRRQILSKYPQIKQLFGPDHSAFFKISGVVLLQLGTGALLHDAGWLKIFLVAYFFGSFLNHNLFLAIHELSHNLAFSTPVYNRWLGIFANLPIGVPMSVTFQKYHLEHHRFQGVDGIDMDVPSLTEVRLVKNIIAKTIWVFLQLFFYALRPLFLKPKPPGIWEFINFSVQIALDVSMVYFFGWKALAYLILSTFVGGGMHPMAGHFISEHYVFNPDQETYSYYGPLNYLTWHVGYHNEHHDFPRIPGNKLHKVKEIAPEFYDNLASYRSWSQIIYMYIMDRTVGPFSRMKRKSSKAE*
	GmFAD7-2	MATWVLSECSLKPLAPVIPRPRTGAVLSSTSKVGFLETNKVLEGSKFQPLRCNLRERNWGLKVSVPLRIASIEEEEQKSVDVINGSNGVEHEKLPEFDPGAPPPFNLADIRAAIPKHCWVKDPLKSMSYVVRDVIAVFGLASAAAYLNNWLVWPLYWAAQGTMFWALFVLGHDCGHGSFSNNPKLNSVVGHLLHSSILVPYHGWRISHRTHHQHHGHVENDESWHPLPEKLFRSLDTVTRMLRFTAPFPLLAYPVYLWGRSPGKTGSHFDPSSDLFVPNERKDVITSTACWAAMLGLLVGLGFVMGPIQLLKLYGVPYVIFVMWLDLVTYLHHHGHEGKLPWYRGKEWSYLRGGLTTLDRDYGLINNIHHDIGTHVIHHLFPQIPHYHLVEATEAAKPV…
	GmFAB2.2	MLPLLHLTHSSMALRLNPIPTQTFSLPQMPSLRSPRFRMASTLRSGSKEVENIKKPFTPPREVHVQVTHSMPPQKIEIFKSLEDWADQNILTHLKPVEKCWQPQDFLPDPSSDGFEEQVKELRERAKEIPDDYFVVLVGDMITEEALPTYQTMLNTLDGVRDETGASLTSWAIWTRAWTAEENRHGDLLNKYLYLSGRVDMKQIEKTIQYLIGSGMDPRTENSPYLGFIYTSFQERATFISHGNTARLAKEHGDIKLAQICGMIASDEKRHETAYTKIVEKLFEVDPDGTVMAFADMMRKKIAMPAHLMYDGRDDNLFDNYSAVAQRIGVYTAKDYADILEFLVGRWKVEQLTGLSGEGRKAQEYVCGLPPRIRRLEERAQARGKESSTLKFSWIHDRE…
	GmFAD5.1	MALLTSQPKKPILHRFTTLHRPLPRLDRTVLGLGSFSHNTLSIKKFNFNPKQTKISLKNNPFTYNLAVTAKANANAAFGEGLEAGEVTLKHRKILLSEVEVKRQRRVFFGRKWNSLDVGTAGIVLAMHLLCLFAPFHFNWPAFRVAVALYIVTGLFGITLSFHRNLSHRSFKLPKWLEYFFAYCGVLALQGNPIDWVSTHRYHHQFCDSERDPHSPTEGFWFSHMSWLFDTSSVIERCGEANNVGDLEKQSFYRFLRSSYLVHPFALGALLYAAGGFPFLVWGMGVRIVWVYHITWFVNSACHVWGNQAWNTRELSRNNWWVALLAFGEGWHNNHHAFEYSARHGLEWWQLDMTWYVVRFLEAIGLATDVKLPTESHKQKMALNSDPIDT*
	GmFAD3-2B	MVQAQPLQHVGNGAGKEDLAYNFDPSAPPPFKIADIRAAIPKHCWEKNTLRSLSYVLRDVLIVSALVAAAIGFNSWLFWPPYWSAQGTMFWALFVLGHDCGHGSFSNSPMLNSIVGHILHSSILVPYHGWRISHRTHHQNHGHVEKDESWVPLSEKVYKNLDNMTRMMRFTLPFPIFAYPFYLWSRSPGKEGSHFNPYSNLFSPGERRDVITSTLCWGIMLSLLLYLSLTLDPLFMFKLYGVPYLIFVVWLDFVTYLHHHGYKQKLPWYRGQEWTYLRGGLTTVDRDYGWINNIHHDIGTHVIHHLFPQIPHYHLVEATKAAKAVLGKYYREPQKSGPLPLHLIKYLLHSISQDHFVSDYGDIVYYQTDSQFHKDSWTKSN*
	GmFAD2.2	MGGGGRSSATLKHQNSIKNHSKKKRVPHAKPPFTLSQLKKAISPHCFHRSTFRSFSYVLYDLTIASCLFYAAVNYIPTLPHENLSLLAWPLYWFIQGSILTGVWVIAHECGHHAFSDHQWLDDLVGLILHSLLLVPYFSWKYSHRRHHSNTGSLERDEVFVPKTKSSMGWYSKYLNNSPGRVLTLAITLTLGWPLYLAFNVSGRSYERFACHYDPYGPIYSNRERLQIYVSDAGILAVCFGLYKAVLAKGLVWVVCVYGVPLLVVNGFLVLITFLQHTHPAVPHYDSSEWDWLRGALATVDRDYGILNKVLHNITDTHVAHHLFSTMPHYHAMEATKAIKPILGEYYHFDETPIYKAMWREAKECMYVEPDKGSNGKGVYWYNNKL*
	GmDES1.1	MGRGEDREGVAAAGGFFWSYTDEPHATRRRLILSKYPQIKQLFGPDHSAFFKISGVVLLQLGTGALLHDAGWLKIFLVAYFFGSFLNQNLFLAIHELSHNLAFSTPVYNRWLGIFANLPVGVPMSVTFQKYHLEHHRFQGVDGIDMDVPSLTEVRLVKNMIAKTIWVFLQLFFYAFRPLFLKPKPPGIWEFINFSVQIALDVSMVYFFGWKALAYLILSSFLGGGMHPMAAHFISEHYVFNPDQETYSYYGPLNYLAWHVGYHNEHHDFPRIPGNKLYKVKEIAPEFYDSLASYRSWSQIIYMYIMDRTVGPFSRMKRKSSKAE*
	GmSACPD	MQIQTLPLASPAPRITRHHFPRPPKCAVTATPPPLKERRNHSMPPEKIEIFKSLEGWASQRVLPLLKPVEQCWQPQKFLPDSTLPFDEFIEAVRSLRHRTKELSDEYFLVLVGDMVTEEALPTYQTIMSGLDGVGDKCGSNPSPWAVWTRAWSAEENRHGDLLRTYLYLSGRVDMKMIERTIHNLIAAGMDPGFENNPYLGFVYTSFQERATFVSHGNTARLAKEGGDPVLACICGTIAADEKRHENAYSRIVEKLLEVDPTGAMLAIGTTMEKKITMPAHLMYDGEDPRLFEHYSTVAQRMGVYTAKDYADILEFLIGRWRLEKLEGLTAEGKRAQDFVCGLAPRIRKLQERADERARKMKPHGVKFSWIFNKELHL*
	GmSLD1.4	MDPPTSYISSDELRKHNTRHDAWISIHGKVYDVSSWLHRHPGGPLPLLSLAGTDATDAFLALHPPNSASLLLPAFATPHLLSDHSVSPASSDYRKLFSDLSSLNLFNRKGHTTSILLSLILVLFPLSLCGVLLSDSTCVHVLSGALVGFLWIQSGWIGHDSGHYNVMLNPRLNRAIQILSGNVLSGISIGWWKWNHNAHHIACNSLDFDPDLQHLPFFVVSSSFFNSLTSRFYERKMNFDSFSRFLVSYQHWTFYPVMCFARINLFAQSFFLLLSKRKVENRWSELLGLLAFWVWYPLLVSFLPNWWERVLFVFVSFSVTGIQHVQFCLNHFSSEVYLGPPSGGDWFEKQTKGTLGVDCSPWMDWFHGGLQFQVEHHLFPRLPRCHLRKIAPLVKDLCK…
	GmFAD3.3	MVKDTKPLAYAANNGYQKEAFDPSAPPPFKIAEIRVAIPKHCWVKNPWRSLSYVLRDVLVIAALMAAASHFNNWLLWLIYWPIQGTMFWALFVLGHDCGHGSFSDSPFLNSLVGHILHSSILVPYHGWRISHRTHHQNHGHIEKDESWVPLTEKIYKNLDNMTRLVRFTVPFPLFVYPIYLFSRSPGKEGSHFNPYSNLFPPSERKGIAISTLCWVTMFSMLIYLSFITSPVLLLKLYGIPYWIFVMWLDFVTYLHHHGHHQKLPWYRGKEWSYLRGGLTTVDRDYGWINNIHHDIGTHVIHHLFPQIPHYHLVEATQAAKSVLGEYYREPERSAPLPFHLIKYLIQSMRQDHFVSDTGDVVYYQTDSLHLHSHRD*
	GmFAB2.3	MQIRTCHSITTQTLPQLPCSSRKAHHRHLLPPLNAAVSAAPFKARKAHSMPPEKKEIFKSLEGWASEWVLPLLKPVEQCWQPQNFLPDPSLPHEEFSHQVKELRERTKELPDEYFVVLVGDMVTEDALPTYQTMINNLDGVKDDSGTSPSPWAVWTRAWTAEENRHGDLLRTYLYLSGRVDMAKVEKTVHYLISAGMDPGTDNNPYLGFVYTSFQERATFVAHGNTARLAKEGGDPVLARLCGTIAADEKRHENAYSRIVEKLLEVDPTGAMVAIGNMMEKKITMPAHLMYDGDDPRLFEHYSAVAQRIGVYTANDYADILEFLVERWRLEKLEGLMAEGKRAQDFVCGLAPRIRRLQERADERARKMKKHHGVKFSWIFNKELLL*
	GmFAD2.1	MGAGGRTDVPPANRKSEVDPLKRVPFEKPPFSLSQIKKVIPPHCFQRSVFRSFSYVVYDLTIAFCLYYVATHYFHLLPSPLSFLAWPIYWAVQGCILTGVWVIAHECGHHAFSDYQLLDDIVGLVLHSGLLVPYFSWKYSHRRHHSNTGSLERDEVFVPKQKSCIKWYSKYLNNPPGRVLTLAVTLTLGWPLYLALNVSGRPYDRFACHYDPYGPIYSDRERLQIYISDAGVLAVCYGLFRLAMAKGLAWVVCVYGVPLLVVNGFLVLITFLQHTHPALPHYTSSEWDWLRGALATVDRDYGILNKVFHNITDTHVAHHLFSTMPHYHAMEATKAIKPILGEYYRFDETPFVKAMWREARECIYVEPDQSTESKGVFWYNNKL*
	GmFAD8.2	MATWVLSECGLRPLPPVFPRSTRPISCQKPSKSRFLSTNKGVPDLNLQARGLTCCSFRDRKWELGVSAPLKFATNEGEEEERTNGANNGVGEEVSEFDPSAPPPFKLADIRAAIPKHCWVKDPWKSMSYVVRDVIVVFGLAAAAAYLNNWVVWPLYWAAQGTMFWALFVLGHDCGHGSFSNNPKLNSVAGHLLHSSILVPYHGWRISHRTHHQNHGHVENDESWHPLPEKIFKSLDNVTRILRFTLPFPLLAYPIYLWSRSPGKTGSHFNPDSDLFVPSERKDVITSTICWTAMAALLVGLGFVMGPVQLLKLYGIPYAIFVMWLDLVTYLHHHGHEDKLPWYRGEEWSYLRGGLTTIDRDYGWINNIHHDIGTHVIHHLFPQIPHYHLIEATEAAKPV…
	GmFAD2.5	MGDTMKRVPIEKPPFTLSQIKKAIPPHFFQRSVLRSFSYLIYDLTIAFCLYYIATDYFHNLPHPLTFLAWPIYWAVQGFTLAGLWVIAHDCGHHAFRDYQLLDDNVGLVLHSALLVPYFSWKYSHRRHHSNTGSLERDEVFVPKQKSSIKWLSKYLNNPPGRVFTLAVTITLGWPMYLTFNVSCSMLWTFSSCQAKGLAWVVYVYGFPMLVVNGCWSQSCSTLTLHCRTTISLSGTGSEEL*
	GmFAD2.4	MGAGGRTAVPPANRKSEADPLKRVPFEKPQFSLSQIKKAIPPHCFQRSVLRSFSYVVYDLTIAFCLYYVATHYFHLLPGPLSFVAWPIYWAVQGCILTGVWVIAHECGHHAFSDYQLLDDIVGLILHSALLVPYFSWKYSHRRHHSNTGSLERDEVFVPKQKSSIMWYSKYLNNPPGRVLTLAVTLTLGWPLYLAFNVSGRPYDRFACHYDPYGPIYSDRERLQIYISDAGVLAVCYGLFCLAMAKGLAWVVCVYGVPLLVVNGFLVLITFLQHTHPALPHYTSSEWDWLRGALATVDRDYGILNKVFHNITDTHVAHHLFSTMPHYHAMEATKAIKPILGEYYRFDGTPFVKAMWREARECIYVEPDQSTQSKGVFWYNNKL*
	GmFAD3.4	MVQAQPLQHVGNGAGKEDQAYFDPSAPPPFKIANIRAAIPKHCWEKNTLRSLSYVLRDVLVVTALVAAAIGFNSWFFWPLYWPAQGTMFWALFVLGHDCGHGSFSNSPLLNSIVGHILHSSILVPYHGWRISHRTHHQNHGHVEKDESWVPLTEKVYKNLDNMTRMMRFTLPFPIFAYPFYLWSRSPGKEGSHFNPYSNLFSPGERRDVLTSTLCWGIMLSVLLYLSLTMGPLFMLKLYGVPYLIFVMWLDFVTYLHHHGYKQKLPWYRGQEWSYLRGGLTTVDRDYGWINNIHHDIGTHVIHHLFPQIPHYHLIEATKAAKAVLGKYYREPQKSGPLPLHLIKYLLHSISQDHFVSDSGDIVYYQTDSQLHKDSWTQSN*
	GmFAD7-1	MATWILSECGLKPLAPVIPRPRTGAALSSTSRVEFLDTNKVVAGPKFQPLRCNLRERNWGLKVSAPLRVASIEEEQKSVDLTNGTNGVEHEKLPEFDPGAPPPFNLADIRAAIPKHCWVKDPWRSMSYVVRDVIAVFGLAAAAAYLNNWLVWPLYWAAQGTMFWALFVLGHDCGHGSFSNNSKLNSVVGHLLHSSILVPYHGWRISHRTHHQHHGHAENDESWHPLPEKLFRSLDTVTRMLRFTAPFPLLAFPVYLFSRSPGKTGSHFDPSSDLFVPNERKDVITSTACWAAMLGLLVGLGFVMGPIQLLKLYGVPYVIFVMWLDLVTYLHHHGHEDKLPWYRGKEWSYLRGGLTTLDRDYGWINNIHHDIGTHVIHHLFPQIPHYHLVEATEAAKPVF…
	GmSLD1.6	MEGQNKKYISSEELKEHNKSGDLWISIQGKVYNVSDWAKDHPGGEVPLLNLAGQDVTDAFIAYHPGSAWKYLDPFFTGYHLRDFKVSEVSKDYRKLVSEFAKVGLFEKKEHVTLYTLSSVAVMFSIVVYGVIGCNSVWAHLGAALLLGLLWMQSTYVGHDSGHYEVMSSPGYNKLAQILCGNCMTGISIAWWKWTHNAHHISCNSLDYDPDLQHIPVFAVSTRFFNSIKSCFYGRKLVFDSLSRFLISYQHWTFYPVLCFARVNLYLQTLLLLFSRRKVPDRAFNIMGILVFWIWFPLLISSLPNWGERVMFVLASFAVCSIQHLQFCLNHFAADVYEGPPNGNDWFEKQTGGTLDISCSTWMDWFFGGLQFQLEHHLFPRLPRAQLRKISPLVIDLCK…
Arabidopsis thaliana	AtADS1	MSLSASEKEENNKKMAADKAEMGRKKRAMWERKWKRLDIVKAFASLFVHFLCLLAPFNFTWPALRVALIVYTVGGLGITVSYHRNLAHRSFKVPKWLEYFFAYCGLLAIQGDPIDWVSTHRYHHQFTDSDRDPHSPNEGFWFSHLLWLFDTGYLVEKCGRRTNVEDLKRQWYYKFLQRTVLYHILTFGFLLYYFGGLSFLTWGMGIGVAMEHHVTCLINSLCHVWGSRTWKTNDTSRNVWWLSVFSFGESWHNNHHAFESSARQGLEWWQIDISWYIVRFLEIIGLATDVKLPSESQRRRMAMVR*
	AtADS8	MGDTTKDDGSSQSKAVRGEKRAFFFRKWTRIDIARASAVGAVHLLCLLAPFNYKWEALRFGVILAIVTSLSITFSYHRNLTHKSFKLPKWLEYPFAYSALFALQGHPIDWVSTHRFHHQFTDSDRDPHSPIEGFWFSHVFWIFDTSYIREKCGGRDNVMDLKQQWFYRFLRNTIGLHILTFWTLVYLWGGLPYLTCGVGVGGTIGYNGTWLINSACHIWGSRAWNTKDTSRNIWWLGPFTMGESWHNNHHAFEASARHGLEWYQVDLTWYLICFFQALGLATDVKLPTDAQKRKLAFAR*
	AtADS7	MSETTKDDGSSQKKSVRKEKRAYVLRKWTQFDVGRASTVGTVHLLCLLAPFNYKWEAFRFGIILAILTNLCITFSYHRNLTHRSFKLPKWLEYPFAYSALLALQGDPLDWVSIHRFHHQFTDSDRDPHSPIEGFWFSHVLWIFDTDYIREKCGRRNNVMDLKQQWFYRFLKKTLVLHILAFWTLIYLWGGLPYLTWTVGFGGVIGYHGTWLVNSACHICGSQAWQTNDTSRNVWWLALLTMGESWHNNHHAFETSARHGLEWYQLDITWYLIWFFQALGLATNVKLPTDAQKRKMAIRR*
	AtADS9	MGDKNKDDSSSQSKAVRKEKRAFLFRKWTRVDVMRVSAVGAVHLLCLLAPFNYTWEAFRFAAMVGISTNLSITFSYHRNLTHRSFKLPKWLEYPFAYSALFALQGHPIDWVSTHRFHHQFTDSDRDPHSPIEGFWFSHVFWIFDTSYIREKCGGRDNVMDLKQQWFYRFLQNTIGLHILTFWILVYLWGGLPYLTWSVGVGGAIGYHATWLINSACHIWGSRAWNTKDTSRNIWWLGPFTMGESWHNNHHAFEASARHGLEWYQVDLTWYLIWFFQVLGLATDVKLPTDAQKRKMSLAR*
	AtADS4	MCDPTRDDGSSRSRVVSTMQKRAYFQRQWPLVDVVRASVVVIVHFLCLLAPFNFKWEALRFGLVLFALTTLSITFSFHRNLSHRSFKIPKWLEYPWAYSAVFALQGDPMDWVSIHRFHHQFTDSDRDPHSPKEGLLFSHILWIFDTQYIKYKCGGRDNVLDLKKQWFYKFLRRTIAVHILMFWTILYLYGGLPYLTCGGGVGIFIGYHVTWLVNSACHIWGSRSWNTKDTSRNVWWLSLFTMGESWHNNHHAFESSARQGLEWWQIDITWYLIRLFEVLGIATDVKLPSELQKQKMALVR*
	AtADS6	MCDPIREDGSNKRGAVSKEKRPYIHREWSWADIIRALTVINVHFLCLLAPFNYKWEALRFGFVLYALTSLSITFSYHRNLAHRSFKLPKWLEYPLAYFAVFALQGDPLDWVSIHRFHHQFTDSDRDPHSPIEGFWFSHVWWICDTRYIKYKCGGRNNVMDLKQQWFYWFLRMTIGFHVLMFWTVLYLYGGLPYLTCGGGVGGVIGYHVTWLVNSACHIWGSRSWKTKDTSRNVWWLSLFTMGESWHNNHHAFESSARQGLEWWQIDITWYLIRLFEVLGLATDVKLPSEIQKQKLALTR*
	AtFAB2.1	MLAHKSLLSFTTQWATLMPSPSTFLASRPRGPAKISAVAAPVRPALKHQNKIHTMPPEKMEIFKSLDGWAKDQILPLLKPVDQCWQPASFLPDPALPFSEFTDQVRELRERTASLPDEYFVVLVGDMITEDALPTYQTMINTLDGVRDETGASESAWASWTRAWTAEENRHGDLLRTYLYLSGRVDMLMVERTVQHLIGSGMDPGTENNPYLGFVYTSFQERATFVSHGNTARLAKSAGDPVLARICGTIAADEKRHENAYVRIVEKLLEIDPNGAVSAVADMMRKKITMPAHLMTDGRDPMLFEHFSAVAQRLEVYTADDYADILEFLVGRWRLEKLEGLTGEGQRAQEFVCGLAQRIRRLQERADERAKKLKKTHEVCFSWIFDKQISV*
	AtFAD3	MVVAMDQRTNVNGDPGAGDRKKEERFDPSAQPPFKIGDIRAAIPKHCWVKSPLRSMSYVVRDIIAVAALAIAAVYVDSWFLWPLYWAAQGTLFWAIFVLGHDCGHGSFSDIPLLNSVVGHILHSFILVPYHGWRISHRTHHQNHGHVENDESWVPLPERVYKKLPHSTRMLRYTVPLPMLAYPLYLCYRSPGKEGSHFNPYSSLFAPSERKLIATSTTCWSIMFVSLIALSFVFGPLAVLKVYGVPYIIFVMWLDAVTYLHHHGHDEKLPWYRGKEWSYLRGGLTTIDRDYGIFNNIHHDIGTHVIHHLFPQIPHYHLVDATKAAKHVLGRYYREPKTSGAIPIHLVESLVASIKKDHYVSDTGDIVFYETDPDLYVYASDKSKIN*
	AtADS2	MSVTSTVEENHQKNPSTPAAVEEKKKRRWVFWDRRWRRLDYVKFSASFTVHSLALLAPFYFTWSALWVTFLFYTIGGLGITVSYHRNLAHRSFKVPKWLEYLLAYCALLAIQGDPIDWVSTHRYHHQFTDSERDPHSPKEGFWFSHLLWIYDSAYLVSKCGRRANVEDLKRQWFYRFLQKTVLFHILGLGFFLFYLGGMSFVTWGMGVGAALEVHVTCLINSLCHIWGTRTWKTNDTSRNVWWLSVFSFGESWHNNHHAFESSARQGLEWWQIDISWYIVRFFEIIGLATDVKVPTEAQRRRMAIVR*
	AtFAB2.2	MALKFNPLVASQPYKFPSSTRPPTPSFRSPKFLCLASSSPALSSGPKEVESLKKPFTPPREVHVQVLHSMPPQKIEIFKSMENWAEENLLIHLKDVEKSWQPQDFLPDPASDGFEDQVRELRERARELPDDYFVVLVGDMITEEALPTYQTMLNTLDGVRDETGASPTSWAIWTRAWTAEENRHGDLLNKYLYLSGRVDMRQIEKTIQYLIGSGMDPRTENNPYLGFIYTSFQERATFISHGNTARQAKEHGDIKLAQICGTIAADEKRHETAYTKIVEKLFEIDPDGTVMAFADMMRKKISMPAHLMYDGRNDNLFDNFSSVAQRLGVYTAKDYADILEFLVGRWKIQDLTGLSGEGNKAQDYLCGLAPRIKRLDERAQARAKKGPKIPFSWIHDREV…
	AtSLD2	MADQTKKRYVTSEDLKKHNKPGDLWISIQGKVYDVSDWVKSHPGGEAAILNLAGQDVTDAFIAYHPGTAWHHLEKLHNGYHVRDHHVSDVSRDYRRLAAEFSKRGLFDKKGHVTLYTLTCVGVMLAAVLYGVLACTSIWAHLISAVLLGLLWIQSAYVGHDSGHYTVTSTKPCNKLIQLLSGNCLTGISIAWWKWTHNAHHIACNSLDHDPDLQHIPIFAVSTKFFNSMTSRFYGRKLTFDPLARFLISYQHWTFYPVMCVGRINLFIQTFLLLFSKRHVPDRALNIAGILVFWTWFPLLVSFLPNWQERFIFVFVSFAVTAIQHVQFCLNHFAADVYTGPPNGNDWFEKQTAGTLDISCRSFMDWFFGGLQFQLEHHLFPRLPRCHLRTVSPVVKELC…
	AtFAB2.6	MKMALLLNSTITVAMKQNPLVAVSFPRTTCLGSSFSPPRLLRVSCVATNPSKTSEETDKKKFRPIKEVPNQVTHTITQEKLEIFKSMENWAQENLLSYLKPVEASWQPQDFLPETNDEDRFYEQVKELRDRTKEIPDDYFVVLVGDMITEEALPTYQTTLNTLDGVKDETGGSLTPWAVWVRAWTAEENRHGDLLNKYLYLSGRVDMRHVEKTIQYLIGSGMDSKFENNPYNGFIYTSFQERATFISHGNTAKLATTYGDTTLAKICGTIAADEKRHETAYTRIVEKLFEIDPDGTVQALASMMRKRITMPAHLMHDGRDDDLFDHYAAVAQRIGVYTATDYAGILEFLLRRWEVEKLGMGLSGEGRRAQDYLCTLPQRIRRLEERANDRVKLASKSKP…
	AtFAB2.7	MALLLNSTMTVAMKQNPATAVSFMQTTCLGSSFSPPRHLQVSCVATNPSKTFRPIKEVSNQVTHTITQEKLEIFKSMENWAQENLLSYLKPVETSWQPQDFLPETKDEDRFYEQVKELRDRTKEIPDDYFVVLVGDMITEEALPTYQTVMNTLDGAKDETGVSLTPWAVWLRAWTAEENRHGDLLNKYLYLSGRVDTRHVEKTIQYLIGSGMDTKYENNPYNGYIYTSFQERATFISHANTAKLATTYGDTTLAKICGTIAADEKRHEMAYTRIVEKLFEIDPDGTVQALASMMRKRITMPAQLMHDGRDDNLFDHYAAVAQRIGVYTATDYAGILEFLLRRWEVEKLGMGLSGEGRRAQDYLCTLPQRIRRLEERADDRVKRASKSKPSVSFSWIYGR…
	AtFAB2.3	MAMAMDRIVFSPSSYVYRPCQARGSRSSRVSMASTIRSATTEVTNGRKLYIPPREVHVQVKHSMPPQKLEIFKSLEGWADETLLTYLKPVEKSWQPTDFLPEPESEGFYDQVKELRERCKELPDDYFVVLVGDMITEEALPTYQTMLNTLDGVRDETGASPTPWAIWTRAWTAEENRHGDLLNKYLYLSGRVDMRQIEKTIQYLIGSGMDPKTENNPYLGFIYTSFQERATFISHGNTARLAKDRGDLKLAQICGTIAADERRHETAYTKIVEKLFEIDPDGTILGLADMMKKKISMPAHLMYDGQDDNLFEHFSTVAQRLGVYTAKDYADILEFLVERWNVETLTDLSSEGHRAQDFVCGLPARIRKIEERAQGRAKEAAKNIPFSWIFGRNIRA*
	AtFAD7	MANLVLSECGIRPLPRIYTTPRSNFLSNNNKFRPSLSSSSYKTSSSPLSFGLNSRDGFTRNWALNVSTPLTTPIFEESPLEEDNKQRFDPGAPPPFNLADIRAAIPKHCWVKNPWKSLSYVVRDVAIVFALAAGAAYLNNWIVWPLYWLAQGTMFWALFVLGHDCGHGSFSNDPKLNSVVGHLLHSSILVPYHGWRISHRTHHQNHGHVENDESWHPMSEKIYNTLDKPTRFFRFTLPLVMLAYPFYLWARSPGKKGSHYHPDSDLFLPKERKDVLTSTACWTAMAALLVCLNFTIGPIQMLKLYGIPYWINVMWLDFVTYLHHHGHEDKLPWYRGKEWSYLRGGLTTLDRDYGLINNIHHDIGTHVIHHLFPQIPHYHLVEATEAAKPVLGKYYREPD…
	AtFAD2	MGAGGRMPVPTSSKKSETDTTKRVPCEKPPFSVGDLKKAIPPHCFKRSIPRSFSYLISDIIIASCFYYVATNYFSLLPQPLSYLAWPLYWACQGCVLTGIWVIAHECGHHAFSDYQWLDDTVGLIFHSFLLVPYFSWKYSHRRHHSNTGSLERDEVFVPKQKSAIKWYGKYLNNPLGRIMMLTVQFVLGWPLYLAFNVSGRPYDGFACHFFPNAPIYNDRERLQIYLSDAGILAVCFGLYRAAAQGMASMICLYGVPLLIVNAFLVLITYLQHTHPSLPHYDSSEWDWLRGALATVDRDYGILNKVFHNITDTHVAHHLFSTMPHYNAMEATKAIKPILGDYYQFDGTPWYVAMYREAKECIYVEPDREGDKKGVYWYNNKL*
	AtADS3	MASLLTKPKPVFLCSPSLSPRTLNTATPSLNFTRISFTHHQKLAPFKPPSLVVAFSEKGLKRDVTTAAAATEGDYRRIMLSDVLVKKKEKVVWWEREWKAMDFGAVAVVLSMHLLSLLAPFQFNWRAVSVAFGLYIVTGLLGITLSFHRNLSHKAFKLPKWLEYLFAYCGAQALQGNPIDWVSTHRYHHQFCDSDRDPHSPLDGFWFSHMNWMFDTNTITQRCGEPNNVGDLEKQPFYRFLRTTYILHPLALAVALYAMGGFPFIVWGMGVRIVWVYHITWLVNSACHVWGKQAWNTGDLSKNNWWVAALAFGEGWHNNHHAFEFSARHGLEWWQLDMTWYVVKFLQAIGLATDVKLPSEAQKQRMAFTSD*
	AtADS5	MMSLSTTLKPLSHFSPFVKRHNPKTNNTLFTLDTHNFTNSFWSKRGGSVSHRKHTVVAVYEAPDHVESSWRRLLSEVVVVRTKRSFWERSWTSWDVSKLVIFVGTHLLSLLAPFYFSWEAFWVFPWLVFINGICITLSYHRNLSHRSFDLPKWLEYLFAYGGVLAFQGDPIEWVSNHRYHHKHCETQRDPHSPTQGFWFSHMAWIFDTSSILENCGGEENVDDLVRQPFYRFLQRTVLLHMMAYSFLFYFCGGMPLLVWGIGITIAVRLHLTFLVNSVCHIWGTRAWNTSDFSKNNWWVAILTLGEGWHNNHHAFEFSARHGLEWWQLDITWCLIRFLEAIGLATNVKLPTETQMKGKALV*
	AtSLD1	MAEETEKKYITNEDLKKHNKSGDLWIAIQGKVYNVSDWIKTHPGGDTVILNLVGQDVTDAFIAFHPGTAWHHLDHLFTGYHIRDFQVSEVSRDYRRMAAEFRKLGLFENKGHVTLYTLAFVAAMFLGVLYGVLACTSVFAHQIAAALLGLLWIQSAYIGHDSGHYVIMSNKSYNRFAQLLSGNCLTGISIAWWKWTHNAHHLACNSLDYDPDLQHIPVFAVSTKFFSSLTSRFYDRKLTFDPVARFLVSYQHFTYYPVMCFGRINLFIQTFLLLFSKREVPDRALNFAGILVFWTWFPLLVSCLPNWPERFFFVFTSFTVTALQHIQFTLNHFAADVYVGPPTGSDWFEKQAAGTIDISCRSYMDWFFGGLQFQLEHHLFPRLPRCHLRKVSPVVQELC…
	AtDES1	MGKGGREKISSNEEEREGVMATDFFWSYTDEPHASRRRQILSCYPQIRQLFGPDPWAFLKITLVVILQLSTAAILHNSGWLKILSIAYFFGSFLNHNLFLAIHELSHNLAFSTPVYNRCLGIFANLPIGVPMSVTFQKYHLEHHRFQGVDGIDMDVPTYTEAHLVTNIFAKTIWVFLQLFFYALRPIFIKPKPPGYWEFINFLIQIVLDVSVVLFFGWRSFAYLILSTFVGGGMHPMAGHFISEHYVFNPNQETYSYYGPLNLLTWSVGYHNEHHDFPRIPGNKLHLVKEIAGEYYEGLESYKSWSQVIYMYIMDTTVGPYSRMKRKLSKSD*
	AtFAD6	MASRIADSLFAFTGPQQCLPRVPKLAASSARVSPGVYAVKPIDLLLKGRTHRSRRCVAPVKRRIGCIKAVAAPVAPPSADSAEDREQLAESYGFRQIGEDLPENVTLKDIMDTLPKEVFEIDDLKALKSVLISVTSYTLGLFMIAKSPWYLLPLAWAWTGTAITGFFVIGHDCAHKSFSKNKLVEDIVGTLAFLPLVYPYEPWRFKHDRHHAKTNMLVHDTAWQPVPPEEFESSPVMRKAIIFGYGPIRPWLSIAHWVNWHFNLKKFRASEVNRVKISLACVFAFMAVGWPLIVYKVGILGWVKFWLMPWLGYHFWMSTFTMVHHTAPHIPFKPADEWNAAQAQLNGTVHCDYPSWIEILCHDINVHIPHHISPRIPSYNLRAAHESIQENWGKYTNLA…
	AtFAD8	MASSVLSECGFRPLPRFYPKHTTSFASNPKPTFKFNPPLKPPSSLLNSRYGFYSKTRNWALNVATPLTTLQSPSEEDTERFDPGAPPPFNLADIRAAIPKHCWVKNPWMSMSYVVRDVAIVFGLAAVAAYFNNWLLWPLYWFAQGTMFWALFVLGHDCGHGSFSNDPRLNSVAGHLLHSSILVPYHGWRISHRTHHQNHGHVENDESWHPLPESIYKNLEKTTQMFRFTLPFPMLAYPFYLWNRSPGKQGSHYHPDSDLFLPKEKKDVLTSTACWTAMAALLVCLNFVMGPIQMLKLYGIPYWIFVMWLDFVTYLHHHGHEDKLPWYRGKEWSYLRGGLTTLDRDYGWINNIHHDIGTHVIHHLFPQIPHYHLVEATEAAKPVLGKYYREPKNSGPLPL…
	AtFAB2.5	MSMALLLTSPAMKQKPAVITSPRRGSSPSRRLRVSCVTTNPARKKNETCNHFRPIKEVNNQLTHTIPQEKLEIFKSMENWAEQKLLPYLKPVEDSWQPQDFLPAPENDDEFYDRVKEIRERTKEIPDDYFVVLVGDMITEEALPTYQTTLNTLDGVKDETGGSLSPWAVWIRAWTAEENRHGDLLNKYLYLTGRVDMRHVEKTIQYLIGSGMDSKFENNPYNGFIYTSFQERATFISHGNTARLATTYGDVTLAKICGTIAADEKRHETAYTKIVEKLFEIDPDGSVQALASMMKKRITMPAHLMHDGRDNDLFDHYAAVAQRIGVYTAADYAGILEFLLRRWKVESLGLGLSGEGRRAQEYLCTLPQRIKRLEERANDRVKLVSKPSVSFSWVFGRDV…
	AtFAB2.4	MVMAMDRIALFSSSSSVYHHGSSHSHGSKSSRVFTIRSDSTAVGRKLYIPPREVHLQVKYSMPPQKLEIFKSLEGWANDNLLAYLKPVEKSWQPTDFLPEPESEGFYDQVKELRERCKELSDDYLIVLVGDMITEEALPTYQTMINTLDGVRDETGASPTPWAVWTRAWTAEENRHGDLLNKYLYLSGRVDMRQIEKTIQYLIGSGMDPKTENNPYLGFIYTSFQERATFISHGNTARLAKDLGDLTLGKICGTIAADERRHEHAYTKIVEKLFEIDPDTTVVGFADMMRKKISMPAHLMYDGRDDNLFDHFSSVAQRLGVYTAKDYADILQHLVERWNVEKLSDLSSEGNRAQDYLCGLPARIRKLEERAQGRTKEAAKNIPFSWIFGREVRA*
Oryza sativaL	OsFAB2.1	MQVVGTVRVSGCGAVVAPSRRQCRVSAAVLTAAETATATRRRVTHSMPPEKAEVFRSLEGWARSSLLPLLKPVEECWQPTDFLPDSSSEMFEHQVHELRARAAGLPDEYFVVLVGDMITEEALPTYQTMINTLDGVRDETGASACPWAVWTRTWTAEENRHGDILGKYMYLSGRVDMRMVEKTVQYLIGSGMDPGTENNPYLGFVYTSFQERATAVSHGNTARLARAHGDDVLARTCGTIAADEKRHETAYGRIVEQLLRLDPDGAMLAIADMMHKRITMPAHLMHDGRDMNLFDHFAAVAQRLNVYTARDYADIVEFLVKRWKLETLETGLSGEGRRARDFVCGLAKRMRRAAERAEDRAKKDEQRKVKFSWIYDREVIV*
	OsFAB2.2	MASRMALRPNDVTLRLTPPLAAAARRNRRAAAGGVRVYAVASGAVSTKVENKKPFAPPREVHVQVTHSMPPQKIEIFKSLDDWARDNILSHLKPVEKCWQPQDFLPDPASDGFHDEVKELRERAKEIPDDYFVCLVGDMITEEALPTYQTMLNTLDGVRDETGASPTAWAVWTRAWTAEENRHGDLLNKYLYLTGRVDMRQIEKTIQYLIGSGMDPRTENNPYLGFIYTSFQERATFISHGNTARHAKDFGDLKLAQICGIIASDEKRHETAYTKIVEKLFEIDPDGTVLAFADMMKKKISMPAHLMFDGEDDKLFEHFSMVAQRLGVYTAKDYADILEFLVSRWKISDLTGLSSEGNKAQDYLCTLAARIRRLDERAQSRAKKAGTLPFSWVYGREVQ…
	OsFAB2.3	MASTAGVGGIGNPTPRGKKPFAPWREVPPQVTHTLPPEKKEVFDSLEGWAADTILPYLKPVEESWQPQDHLPDPRSPSFGDEVAALRERAAGLPDDHLVCLVGDMVTEEALPTYQTMLNTMDGGVRDETGAGGSAWAVWTRAWAAEENRHGDLMNKYLYLTGRVDMRQVEKTIQYLIGSGMVVGRALLTGVLKFLEADPRTENDPYMGFIYTTFQERATSISHGNTARHAGRHGDAALARVCGTVAADEKRHEAAYAAIVAKLFEVDPDYTVRAFARMMRRKVAMPARLMYDGADDRLFARFAAVAQRLGVYTAADYAGIIEFLVARWGVPGLAAGLSGEGRRAQDFVCSLGPRFRRMEERAQEAAKRAPPAAAAPFSWIHGRQVQL*
	OsDES1	MGAAAGDGREEEGVMATDFFWSYTDEPHATRRREILAKHPQIKELFGPDPLAFLKIAAVVSLQLWTATLLRDASWVKILTVAYFFGSFLNHNLFLAIHELSHNLAFTTPSYNRWLGIFANLPIGVPMSITFQKYHLEHHRFQGVDGIDMDIPSQAEAHAVKNTLSKSVWVVFQLFFYALRPLFLKPKPPGLWEFTNLIIQIALDASMVYFFGWKSLAYLILSTFVGGGMHPMAGHFISEHYVFNPDQETYSYYGPLNLMTWHVGYHNEHHDFPRIPGTRLYKVREIAPEYYNNLKSYKSWSQVIYMYIMDQTVGPFSRMKRKAPKKDS*
	OsFAD2.1	MLLNSCIRNLLLIGLVARYFCSCGVSVLLHYNIAQIAPSDPTTILQSILTFSSPAIVIVVVSSKMGAGGRMTEKEREEQQKLLGRAGNGAAVQRSPTDKPPFTLGQIKKAIPPHCFQRSVIKSFSYVVHDLVIVAALLYFALVMIPVLPSGMEFAAWPLYWIAQGCVLTGVWVIAHECGHHAFSDYSVLDDIVGLVLHSSLLVPYFSWKYSHRRHHSNTGSLERDEVFVPKQKSAMAWYTPYVYHNPIGRLVHIFVQLTLGWPLYLAFNVSGRPYPRFACHFDPYGPIYNDRERVQIFISDVGVVSAGLALFKLSSAFGFWWVVRVYGVPLLIVNAWLVLITYLQHTHPALPHYDSSEWDWLRGALATVDRDYGILNKVFHNITDTHVAHHLFSTMPHY…
	OsFAD7	MARLVLSECCGLTPLRLRGRGAIALPAPPSLAAGPRRPVSAAAAGGAIHREWALRVSAPTRLTSVVEEDNRGEEVVEEEARGSLAAAEAAAGEVGGDGDGFDPGAPPPFGLAEIRAAIPKHCWVKDPWRSMSYVLRDVVVVLGLAAAAARVDSWLVWPLYWAAQGTMFWALFVLGHDCGHGSFSSNAKLNSVVGHILHSSILVPYHGWRISHRTHHQNHGHVEKDESWQPLSERLYNSLDYMTKKLRFTMPFPMLAFPLYLFARSPGKKGSHFNPSSDLFQPNEKKDVITSTASWLAMVGILAGLTFVMGPLKMLKLYAVPYVIFVMWLDFVTYLHHHGHEDKLPWYRGKEWSYLRGGLTTLDRDYGWINNVHHDIGTHVIHHLFPQIPHYHLVEATEA…
	OsFAB2.4	MASSGLAVAATASSAWLCCPNHHIHTSSSRSRKHLLLHGLYGSAPARTRGRRPPVWTAAAATAAAPADTAASARREQVEIARSLNAWVEENMLPLLTPVDSAWQPHDFLPCSAAGGGEALAAFTEGVAELRAGAAGVPDEVLVCLVGNMVTEEALPTYQSMGNRAEGLADGTGVSPLPWARWLRGWTAEENRHGDLLNRYLYLSGRVDMRQVEATVHRLLRNGMEMLAPASPYHGLIYGAFQERATFISHGHTARLAGQHGDRALAKICGVIAADERRHEAGYTMASGRLFELDPDGMARALADVMRGKVTMPGQLMSDGRDGDGEHSLFARFSAVAERAGVYTARDYGDLVEHFVRRWRVAELAAGLSGEGRRAQEYLCGLAPKIRRMEELAHRRAAR…
	OsFAB2.5	MAFAASHTASPSSCGGVAQRRSNGMSPVVAMASTINRVKTAKKPYTPPREVHLQVKHSLPPQKREIFDSLQPWAKENLLNLLKPVEKSWQPQDFLPDPSSDGFYDEVKELRERAKEIPDDYFVCLVGDMVTEEALPTYQTMLNTLDGVRDETGASPTTWAVWTRAWTAEENRHGDLLNKYMYLTGRVDMKQIEKTIQYLIGSGMDPGTENNPYLGFLYTSFQERATFISHGNTARHAKEYGDLKLAQICGTIAADEKRHETAYTKIVEKLFEIDPDYTVLAFADMMRKKISMPAHLMYDGKDDNLFEHFSAVAQRLGVYTARDYADILEFLVQRWKVADLTGLSGEGRRAQDFVCTLAPRIRRLDERAQARAKQAPVIPFSWVYDRKVQL*
	OsFAD2.2	MGTSSRPTTVKEGKKLEAPRRAGSHAAVKRSPVDKPPFTLGDIRKAIPPHCFHRSVIKSFSYLLHDLAIAAGLLYFALVVIPALPGVLRLVAWPFYWAAQGCFLFGVWIIAHECGHHAFSGHALLDDTLGLVLHSWLLAPYFSWKYTHQRHHSNTSSQERDEVFVPRFKSDLPWYSPYVYKYNNPVARLLLLVVQLTVGWPMYLVFNTWGRQYPRFASHFDPSGPIYKGRERVFIAISDIGMLAVSLALYRLAEGYGFWWVVRVYGVPLLVVNAWLVVVTYLHHTHRAIPHYDSSEWDWLRGALATVDRDYSFLNRVFHNITDTHVVHHLFPTIPHYHAVEATKAIRPILGEYYQFDPTPIVKAIWREAKECIYIQSEDHKGVFWYSNKF*
	OsFAD2.3	MTRRGCTCSLRASQPRTSPLSSGPTAGPSRTATILCLSSSGVQAADAAELTILCCFLSKMLLPTTYVQEQLRTVINRNTGTSGRRTTTVVEGKKQELLLRRSGSSAAMQRSPVDKPPFTLGDIKKAIPPHCFHRSVIKSFSYLLHDLAIAAGLLYFALVGIPALPSILRLVAWPLYWAAQGSVLTGVWVIGHECGHHAFSDYLLLDNLVGLVLHSALLTPFFSWKYSHRRHHANTGSMEKDEVYVAKKKSALPWYTPYVFGNPVGRLVYIALQLTLAWPLYLAFNLSGQPYPRLVTCHYDPYSPLFSDQERVQVLVSDAAILAVLLALHRLTAAYGLWWVVRVYGVPVMIVGALFVLITYLHHTHRALPHYDSSEWEWLRGSLATVDRDYGVLNRVLHN…
	OsFAD8	MARLLLSGVAPLPLLPCRRRAIAFALPLGNVRLRLRVAAPTSRVATVEEDDNENNAPPPPCEDFDPGAAPPFGLADIRAAIPKHCWVKDPWRSMGYVLRDVVVVFALAAAAARLHSCLAWPLYWAAQGTMFWALFVLGHDCGHGSFSNNSRLNSVMGHILHSSILVPYHGWRISHRTHHQNHGHVDKDESWHPLPERLYRSLNRATRMLRFSIPFPMLAYPFYLWSRSPGKSGSHFHPSSDLFQPNERNDVLTSTACWVAMAALLAGLTFLMGPLLMLNLYFVPYWIFVMWLDFVTYLHHHGHNDKLPWYRGKEWSYLRGGLTTVDRDYGWINNIHHDIGTHVIHHLFPQIPHYHLIEATEAAKGVMGKYYREPDKSGPFPLHLFGALSRSLKRDHYVS…
	OsFAB2.6	MAATATMAMPLANRLRCKPNTNSSSPSRTLFGRRVTMISSSRWMCRGSAVSGSAIMSAAADVAAAVRREEDEEMRSYLSPEKLEVLTQMEPWVEEHVLPLLKPVEAAWQPSDLLPDPAVLGGEGFHAACAELRERAAGVPDLLLVCLVANMVTEEALPTYQSSLNRVRAVGDLTGADATAWARWIRGWSAEENRHGDVLNRYMYLSGRFDMAEVERAVHRLIRSGMAVDPPCSPYHAFVYTAFQERATAVAHGNTARLVGARGHGDAALARVCGTVAADEKRHEAAYTRIVSRLLEADPDAGVRAVARMLRRGVAMPTSPISDGRRDDLYACVVSLAEQAGTYTVSDYCSIVEHLVREWRVEELAAGLSGEGRRARDYVCELPQKIRRMKEKAHERAVK…
	OsFAB2.7	MAASATTSTLAVTMFGYPNRNCHLKPPATATLRFWRSAAAAAVATSRREAEAEEADEVRRCLAPARLEVLEQMEPWVEAHVLPLLKPAEEAWQPADLVPDAAALGADGFHAACVELRGRAAGVPDAHLVCLVGNMVTEEALPTYQSMANRFESARDVTGADATAWARWIRGWSAEENRHGDVLNRYMYLSGRLDMRQVERTVHRLIGSGMAMHAPASPYHGFIYVAFQERATAISHGNTARNVRAHGDDALARICGAIASDEKRHEAAYTRVVERLLEADPDTTVRALAYMMRRRITMPAALMDDGRDADLFAHYAAAAQQAGTYTASDYRGILEHLIRRWRVAELEAGLSGEGRRARDYVCALPQKIRRMEEKAHDRAAQMRKRPTAIPFSWIFDKPV…
	OsFAD6	MATASGVSTPLQLPSTRRVGGCCSRPGSPAPGKNAFPRRAAGGAPAGTFFLKRDSVYKGQSCHQFLPLKQSGRLQAAVLPVTPPLLDDEEKRKQMCEDYGFKQIGEQLPDNVTLKDVMDSLPKEVFEIDDLKSWTSVLISVTSYALGIFLISKAPWYLLPLAWAWTGTAVTGFFVIGHDCAHKSFSRNKLVEDIVGTLAFLPLIYPYEPWRFKHDRHHAKTNMLIEDTAWQPVFSKEFRTNSLLRKAMIFAYGPIRPWMSIAHWLIWHFDLKKFRPNELPRVKISLASVLAFMAIGWPLIILKSGIAGWFKFWFMPWMVYHFWMSTFTMVHHTAPHIPFKTSEEWNAAQAQLNGTVHCDYPRWIEILCHDINVHVPHHISPRIPSYNLRAAYDSIKQNW…
	OsSLD1	MPPAIPTATMPASPKEAQSRAGAGVRMISSEELRAHASRDDLWISISGDVYDVTAWVPHHPGGDIPLLTLAGQDATDAFAAYHPPSARPLLGRFLVGRLEDYTVSPASADFRRLLAQLSSAGLFERVGPTPKVQVAGMLLLLCAALYCVLACASAWAHLLAGGLIGFIWIQSGWMGHDSGHHRITGHAALDRLLQVLSGNCLTGLSIAWWKCNHNTHHIACNSLDHDPDLQHMPLFAVSSKLFGLWSYFYQRTLVFDAASKFLISYQHWTFYPVMCFARINLLIQSAVFLLSSRKVPQRGLEIAGVAAFWVWYPMVVSCLPNWWERVAFVVASFVITGIQHVQFCLNHFSSEVYVGPPKGNDWFEKQTAGTLDIQCSPWMDWFHGGLQFQIEHHLFPRL…
	OsFAD3.1	MLNNVVGHLLHSFILVPYHGWRISHRTHHQNHGHIERDESWHPITEKLYWQLETRTKKLRFTLPFTLLAFPWYRSPGKTGSHFLPSSDLFSPKEKSDVIVSTTCWCIMISLLVALACVFGPVPVLMLYGVPYLVFVMWLDLVTYLHHHGHNDLPWYRGEEWSYLRGGLTTVDRDYGWINNIHHDIGTHVIHHLFPQIPHYHLVEATKAARPVLGRYYREPEKSGPLPLHLFGVLLRSLRVDHFVSDVGDVVYYQTDHSLNGTDWAEDAKHK*
	OsFAD3.2	MAASATQEADCKASEDARLFFDAAKPPPFRIGDVRAAIPAHCWRKTPLRSLSYVARDLLIVAALFAAAATRIDVSVAWAAWPLYWAAQGTMFWALFVLGHDCGHGSFSDSAMLNNVVGHLLHSFILVPYHGWRISHRTHHQNHGHIEKDESWHPITEKLYRKLETRTKKLRFTLPFPLLAFPVYLWYRSPGKTGSHFLPSSDLFSPKEKSDVIVSTTCWCIMISLLVALACVFGSVPVLMLYGVPYLVFVMWLDLVTYLHHHGHNDLPWYRGEEWSYLRGGLTTVDRDYGWINNIHHDIGTHVIHHLFPQIPHYHLVEATKAARPVLGRYYREPEKSGPLPLHLFGVLLRSLRVDHFVSDVGDVVYYQTDHSLNGTDWAEDAKHK*

## Sheet: Supplementary Table S4
Table S4. Gene exon-intron number of the GmFAD genes family
Genetic subfamily	Gene name	Exon	Intron	Genetic subfamily	Gene name	Exon	Intron
GmFAD3/7/8	GmFAD3.1	8	7	GmFAD5	GmFAD5.2	5	4
	GmFAD3.3	8	7		GmFAD5.1	5	4
	GmFAD3-2B	8	7	GmDES	GmDES1.2	2	1
	GmFAD3.4	8	7		GmDES1.1	2	1
	GmFAD8-1	8	7	GmSLD	GmSLD1.5	1	0
	GmFAD8-2	8	7		GmSLD1.4	1	0
	GmFAD7-2	8	7		GmSLD1.2	1	1
	GmFAD7-1	8	7		GmSLD1.1	1	1
GmFAD2	GmFAD2.6	1	2		GmSLD1.3	1	0
	GmFAD2.3	1	1		GmSLD1.6	1	0
	GmFAD2.5	1	1	GmFAB2	GmFAB2.1	3	2
	GmFAD2.2	1	1		GmFAB2.2	3	2
	GmFAD2.1	1	2		GmSACPD	2	1
	GmFAD2.4	1	1		GmFAB2.3	2	1
GmFAD6	GmFAD6.2	6	5
	GmFAD6.1	10	9

## Sheet: Supplementary Table S5
Tab S5. The cis-acting elements of the promoter region of the GmFAD gene family
gene name	promoter name	promoter sequences	start site of promoter	end site of promoter	DNA strand	species	function of promoter
GmSLD1.1	GA-motif	ATAGATAA	1404	8	-	Arabidopsis thaliana	light responsive
GmSLD1.1	ABRE	ACGTG	127	5	-	Arabidopsis thaliana	abscisic acid responsiveness
GmSLD1.1	ABRE	ACGTG	993	5	+	Arabidopsis thaliana	abscisic acid responsiveness
GmSLD1.1	CCAAT-box	CAACGG	25	6	-	Hordeum vulgare	MYBHv1 binding site
GmSLD1.1	G-Box	CACGTT	127	6	+	Pisum sativum	light responsive
GmSLD1.1	G-Box	CACGTT	992	6	-	Pisum sativum	light responsive
GmSLD1.1	P-box	CCTTTTG	142	7	+	Oryza sativa	gibberellin-responsive
GmSLD1.1	P-box	CCTTTTG	1125	7	+	Oryza sativa	gibberellin-responsive
GmSLD1.1	TCT-motif	TCTTAC	278	6	-	Arabidopsis thaliana	light responsive
GmSLD1.1	Box 4	ATTAAT	232	6	+	Petroselinum crispum	light responsive
GmSLD1.1	Box 4	ATTAAT	244	6	+	Petroselinum crispum	light responsive
GmSLD1.1	Box 4	ATTAAT	268	6	+	Petroselinum crispum	light responsive
GmSLD1.1	Box 4	ATTAAT	615	6	+	Petroselinum crispum	light responsive
GmSLD1.1	ARE	AAACCA	164	6	-	Zea mays	anaerobic induction
GmSLD1.1	TC-rich repeats	ATTCTCTAAC	578	9	-	Nicotiana tabacum	defense and stress responsiveness
GmSLD1.1	TC-rich repeats	ATTCTCTAAC	985	9	+	Nicotiana tabacum	defense and stress responsiveness
GmSLD1.1	TGA-element	AACGAC	1199	6	+	Brassica oleracea	auxin-responsive
GmSLD1.1	GT1-motif	GGTTAA	949	6	+	Arabidopsis thaliana	light responsive
GmSLD1.1	GT1-motif	GGTTAA	1487	6	+	Arabidopsis thaliana	light responsive
GmSLD1.1	CGTCA-motif	CGTCA	1015	5	+	Hordeum vulgare	MeJA-responsiveness
GmSLD1.1	TGACG-motif	TGACG	1015	5	-	Hordeum vulgare	MeJA-responsiveness
GmFAD8-1	GT1-motif	GGTTAA	251	6	-	Arabidopsis thaliana	light responsive
GmFAD8-1	GT1-motif	GGTTAA	484	6	+	Arabidopsis thaliana	light responsive
GmFAD8-1	TCA-element	CCATCTTTTT	1048	9	-	Nicotiana tabacum	salicylic acid responsiveness
GmFAD8-1	TGA-element	AACGAC	1463	6	+	Brassica oleracea	auxin-responsive
GmFAD8-1	GATA-motif	AAGGATAAGG	28	9	+	Solanum tuberosum	light responsive
GmFAD8-1	GATA-motif	GATAGGA	186	7	-	Arabidopsis thaliana	light responsive
GmFAD8-1	G-box	CACGTG	748	6	+	Arabidopsis thaliana	light responsive
GmFAD8-1	ABRE	CACGTG	748	6	+	Arabidopsis thaliana	abscisic acid responsiveness
GmFAD8-1	ABRE	ACGTG	749	5	+	Arabidopsis thaliana	abscisic acid responsiveness
GmFAD8-1	ABRE	ACGTG	1239	5	+	Arabidopsis thaliana	abscisic acid responsiveness
GmFAD8-1	CCAAT-box	CAACGG	1247	6	-	Hordeum vulgare	MYBHv1 binding site
GmFAD8-1	I-box	gGATAAGGTG	30	9	+	Zea mays	light responsive
GmFAD8-1	P-box	CCTTTTG	918	7	-	Oryza sativa	gibberellin-responsive
GmFAD8-1	P-box	CCTTTTG	1136	7	+	Oryza sativa	gibberellin-responsive
GmFAD8-1	G-Box	CACGTG	748	6	+	Pisum sativum	light responsive
GmFAD8-1	G-Box	CACGTT	1238	6	-	Pisum sativum	light responsive
GmFAD8-1	Box 4	ATTAAT	62	6	+	Petroselinum crispum	light responsive
GmFAD8-1	Box 4	ATTAAT	391	6	+	Petroselinum crispum	light responsive
GmFAD8-1	Box 4	ATTAAT	395	6	+	Petroselinum crispum	light responsive
GmFAD8-1	Box 4	ATTAAT	454	6	+	Petroselinum crispum	light responsive
GmSLD1.2	Box 4	ATTAAT	581	6	+	Petroselinum crispum	light responsive
GmSLD1.2	Box 4	ATTAAT	676	6	+	Petroselinum crispum	light responsive
GmSLD1.2	TGA-element	AACGAC	1259	6	+	Brassica oleracea	auxin-responsive
GmSLD1.2	chs-CMA2a	TCACTTGA	681	8	+	Petroselinum crispum	light responsive
GmSLD1.2	GT1-motif	GGTTAA	411	6	-	Arabidopsis thaliana	light responsive
GmSLD1.2	TCA-element	TCAGAAGAGG	441	9	-	Brassica oleracea	salicylic acid responsiveness
GmSLD1.2	ARE	AAACCA	187	6	-	Zea mays	anaerobic induction
GmSLD1.2	ARE	AAACCA	203	6	+	Zea mays	anaerobic induction
GmSLD1.2	ARE	AAACCA	838	6	+	Zea mays	anaerobic induction
GmSLD1.2	ACE	CTAACGTATT	962	9	-	Petroselinum crispum	light responsive
GmFAB2.1	ABRE	ACGTG	161	5	+	Arabidopsis thaliana	abscisic acid responsiveness
GmFAB2.1	ABRE	ACGTG	476	5	+	Arabidopsis thaliana	abscisic acid responsiveness
GmFAB2.1	Box 4	ATTAAT	191	6	+	Petroselinum crispum	light responsive
GmFAB2.1	Box 4	ATTAAT	1102	6	-	Petroselinum crispum	light responsive
GmFAB2.1	AuxRR-core	GGTCCAT	889	7	+	Nicotiana tabacum	auxin-responsive
GmFAB2.1	ARE	AAACCA	79	6	-	Zea mays	anaerobic induction
GmFAB2.1	ARE	AAACCA	1349	6	+	Zea mays	anaerobic induction
GmFAB2.1	TCA-element	CCATCTTTTT	787	9	-	Nicotiana tabacum	salicylic acid responsiveness
GmFAB2.1	GT1-motif	GGTTAA	1012	6	-	Arabidopsis thaliana	light responsive
GmFAB2.1	TGA-element	AACGAC	519	6	+	Brassica oleracea	auxin-responsive
GmFAB2.1	LAMP-element	CTTTATCA	1233	8	-	Pisum sativum	light responsive
GmFAB2.1	3-AF1 binding site	TAAGAGAGGAA	716	10	+	Solanum tuberosum	light responsive
GmFAB2.1	G-box	TACGTG	160	6	+	Arabidopsis thaliana	light responsive
GmFAB2.1	G-box	CACGTC	475	6	-	Zea mays	light responsive
GmFAB2.1	G-box	CACGAC	496	6	+	Zea mays	light responsive
GmFAD6.1	Box 4	ATTAAT	871	6	-	Petroselinum crispum	light responsive
GmFAD6.1	GA-motif	ATAGATAA	405	8	+	Arabidopsis thaliana	light responsive
GmFAD6.1	chs-CMA1a	TTACTTAA	184	8	+	Daucus carota	light responsive
GmFAD6.1	LAMP-element	CTTTATCA	461	8	+	Pisum sativum	light responsive
GmFAD6.1	GATA-motif	AAGATAAGATT	984	10	+	Arabidopsis thaliana	light responsive
GmFAD6.1	G-box	CACGAC	1338	6	+	Zea mays	light responsive
GmFAD6.1	ARE	AAACCA	777	6	-	Zea mays	anaerobic induction
GmFAD6.1	GT1-motif	GGTTAA	437	6	-	Arabidopsis thaliana	light responsive
GmFAD6.1	GT1-motif	GGTTAAT	814	7	-	Avena sativa	light responsive
GmFAD6.1	GT1-motif	GGTTAA	815	6	-	Arabidopsis thaliana	light responsive
GmFAD6.1	TGA-element	AACGAC	1270	6	+	Brassica oleracea	auxin-responsive
GmFAD6.1	TGA-element	AACGAC	1346	6	+	Brassica oleracea	auxin-responsive
GmFAD3.1	3-AF1 binding site	TAAGAGAGGAA	1450	10	+	Solanum tuberosum	light responsive
GmFAD3.1	G-box	TACGTG	1435	6	-	Arabidopsis thaliana	light responsive
GmFAD3.1	TGACG-motif	TGACG	704	5	+	Hordeum vulgare	MeJA-responsiveness
GmFAD3.1	TGACG-motif	TGACG	1264	5	+	Hordeum vulgare	MeJA-responsiveness
GmFAD3.1	GATA-motif	GATAGGG	1214	7	+	Pisum sativum	light responsive
GmFAD3.1	CGTCA-motif	CGTCA	704	5	-	Hordeum vulgare	MeJA-responsiveness
GmFAD3.1	CGTCA-motif	CGTCA	1264	5	-	Hordeum vulgare	MeJA-responsiveness
GmFAD3.1	TATC-box	TATCCCA	1377	7	+	Oryza sativa	gibberellin-responsive
GmFAD3.1	ARE	AAACCA	465	6	+	Zea mays	anaerobic induction
GmFAD3.1	Box 4	ATTAAT	49	6	+	Petroselinum crispum	light responsive
GmFAD3.1	Box 4	ATTAAT	213	6	+	Petroselinum crispum	light responsive
GmFAD3.1	Box 4	ATTAAT	242	6	+	Petroselinum crispum	light responsive
GmFAD3.1	Box 4	ATTAAT	269	6	+	Petroselinum crispum	light responsive
GmFAD3.1	Box 4	ATTAAT	284	6	+	Petroselinum crispum	light responsive
GmFAD3.1	Box 4	ATTAAT	320	6	+	Petroselinum crispum	light responsive
GmFAD3.1	Box 4	ATTAAT	400	6	+	Petroselinum crispum	light responsive
GmFAD3.1	Box 4	ATTAAT	733	6	+	Petroselinum crispum	light responsive
GmFAD3.1	Box 4	ATTAAT	995	6	-	Petroselinum crispum	light responsive
GmFAD3.1	Box 4	ATTAAT	1138	6	-	Petroselinum crispum	light responsive
GmFAD3.1	chs-CMA1a	TTACTTAA	477	8	+	Daucus carota	light responsive
GmFAD3.1	ABRE	ACGTG	1435	5	-	Arabidopsis thaliana	abscisic acid responsiveness
GmFAD8.2	chs-CMA1a	TTACTTAA	10	8	+	Daucus carota	light responsive
GmFAD8.2	ABRE	ACGTG	731	5	+	Arabidopsis thaliana	abscisic acid responsiveness
GmFAD8.2	ABRE	ACGTG	974	5	+	Arabidopsis thaliana	abscisic acid responsiveness
GmFAD8.2	ABRE	ACGTG	1238	5	+	Arabidopsis thaliana	abscisic acid responsiveness
GmFAD8.2	GA-motif	ATAGATAA	704	8	+	Arabidopsis thaliana	light responsive
GmFAD8.2	Box 4	ATTAAT	63	6	+	Petroselinum crispum	light responsive
GmFAD8.2	Box 4	ATTAAT	307	6	+	Petroselinum crispum	light responsive
GmFAD8.2	Box 4	ATTAAT	327	6	+	Petroselinum crispum	light responsive
GmFAD8.2	P-box	CCTTTTG	1132	7	+	Oryza sativa	gibberellin-responsive
GmFAD8.2	P-box	CCTTTTG	1470	7	+	Oryza sativa	gibberellin-responsive
GmFAD8.2	TCCC-motif	TCTCCCT	1100	7	+	Spinacia oleracea	light responsive
GmFAD8.2	TCCC-motif	TCTCCCT	1199	7	-	Spinacia oleracea	light responsive
GmFAD8.2	G-Box	CACGTT	730	6	-	Pisum sativum	light responsive
GmFAD8.2	G-Box	CACGTT	973	6	-	Pisum sativum	light responsive
GmFAD8.2	G-Box	CACGTT	1237	6	-	Pisum sativum	light responsive
GmFAD8.2	CGTCA-motif	CGTCA	231	5	-	Hordeum vulgare	MeJA-responsiveness
GmFAD8.2	CGTCA-motif	CGTCA	262	5	-	Hordeum vulgare	MeJA-responsiveness
GmFAD8.2	ACE	CTAACGTATT	236	9	+	Petroselinum crispum	light responsive
GmFAD8.2	TGACG-motif	TGACG	231	5	+	Hordeum vulgare	MeJA-responsiveness
GmFAD8.2	TGACG-motif	TGACG	262	5	+	Hordeum vulgare	MeJA-responsiveness
GmFAD2.1	I-box	gGATAAGGTG	905	9	+	Zea mays	light responsive
GmFAD2.1	circadian	CAAAGATATC	860	9	-	Lycopersicon esculentum	circadian control
GmFAD2.1	Box 4	ATTAAT	298	6	+	Petroselinum crispum	light responsive
GmFAD2.1	Box 4	ATTAAT	971	6	-	Petroselinum crispum	light responsive
GmFAD2.1	Box 4	ATTAAT	1333	6	-	Petroselinum crispum	light responsive
GmFAD2.1	TCA-element	CCATCTTTTT	950	9	+	Nicotiana tabacum	salicylic acid responsiveness
GmFAD2.1	GARE-motif	TCTGTTG	1171	7	+	Brassica oleracea	gibberellin-responsive
GmFAD2.1	TGA-element	AACGAC	318	6	+	Brassica oleracea	auxin-responsive
GmFAD2.1	TC-rich repeats	GTTTTCTTAC	1177	9	+	Nicotiana tabacum	defense and stress responsiveness
GmFAD2.1	ARE	AAACCA	1027	6	-	Zea mays	anaerobic induction
GmFAD2.1	ARE	AAACCA	1063	6	-	Zea mays	anaerobic induction
GmFAD2.1	LAMP-element	CTTTATCA	755	8	+	Pisum sativum	light responsive
GmFAD2.1	LAMP-element	CCTTATCCA	904	9	-	Spinacia oleracea	light responsive
GmFAD2.1	Gap-box	CAAATGAA(A/G)A	701	9.5	+	Arabidopsis thaliana	light responsive
GmFAD5.1	GATA-motif	AAGGATAAGG	162	9	-	Solanum tuberosum	light responsive
GmFAD5.1	GATA-motif	AAGGATAAGG	1316	9	-	Solanum tuberosum	light responsive
GmFAD5.1	Box 4	ATTAAT	848	6	-	Petroselinum crispum	light responsive
GmFAD5.1	ARE	AAACCA	257	6	-	Zea mays	anaerobic induction
GmFAD5.1	ARE	AAACCA	1382	6	-	Zea mays	anaerobic induction
GmFAD5.1	I-box	AAGATAAGGCT	1314	10	-	Gossypium hirsutum	light responsive
GmFAD5.1	I-box	ccttatcct	1316	9	+	Arabidopsis thaliana	light responsive
GmFAD7-2	TCA-element	CCATCTTTTT	790	9	-	Nicotiana tabacum	salicylic acid responsiveness
GmFAD7-2	ACE	CTAACGTATT	54	9	-	Petroselinum crispum	light responsive
GmFAD7-2	TC-rich repeats	GTTTTCTTAC	778	9	-	Nicotiana tabacum	defense and stress responsiveness
GmFAD7-2	TCT-motif	TCTTAC	778	6	-	Arabidopsis thaliana	light responsive
GmFAD7-2	Box 4	ATTAAT	15	6	+	Petroselinum crispum	light responsive
GmFAD7-2	Box 4	ATTAAT	106	6	+	Petroselinum crispum	light responsive
GmFAD7-2	Box 4	ATTAAT	262	6	+	Petroselinum crispum	light responsive
GmFAD7-2	Box 4	ATTAAT	424	6	+	Petroselinum crispum	light responsive
GmFAD7-2	GATA-motif	GATAGGA	213	7	+	Arabidopsis thaliana	light responsive
GmFAD7-2	GATA-motif	GATAGGA	270	7	+	Arabidopsis thaliana	light responsive
GmFAD7-2	P-box	CCTTTTG	1111	7	+	Oryza sativa	gibberellin-responsive
GmFAB2.2	ARE	AAACCA	201	6	-	Zea mays	anaerobic induction
GmFAB2.2	ARE	AAACCA	281	6	-	Zea mays	anaerobic induction
GmFAB2.2	ARE	AAACCA	522	6	+	Zea mays	anaerobic induction
GmFAB2.2	ARE	AAACCA	584	6	+	Zea mays	anaerobic induction
GmFAB2.2	ARE	AAACCA	1405	6	+	Zea mays	anaerobic induction
GmFAB2.2	AE-box	AGAAACAA	610	8	+	Arabidopsis thaliana	light responsive
GmFAB2.2	TGA-element	AACGAC	142	6	+	Brassica oleracea	auxin-responsive
GmFAB2.2	CGTCA-motif	CGTCA	171	5	-	Hordeum vulgare	MeJA-responsiveness
GmFAB2.2	GT1-motif	GGTTAAT	58	7	+	Avena sativa	light responsive
GmFAB2.2	GT1-motif	GGTTAA	408	6	-	Arabidopsis thaliana	light responsive
GmFAB2.2	TGACG-motif	TGACG	171	5	+	Hordeum vulgare	MeJA-responsiveness
GmFAB2.2	GA-motif	ATAGATAA	771	8	+	Arabidopsis thaliana	light responsive
GmFAB2.2	ABRE	TACGGTC	1023	7	+	Arabidopsis thaliana	abscisic acid responsiveness
GmFAB2.2	TCCC-motif	TCTCCCT	1437	7	+	Spinacia oleracea	light responsive
GmFAB2.2	Box 4	ATTAAT	601	6	+	Petroselinum crispum	light responsive
GmFAB2.2	Box 4	ATTAAT	727	6	+	Petroselinum crispum	light responsive
GmFAD5.2	TGACG-motif	TGACG	999	5	+	Hordeum vulgare	MeJA-responsiveness
GmFAD5.2	GATA-motif	AAGGATAAGG	415	9	-	Solanum tuberosum	light responsive
GmFAD5.2	GATA-motif	AAGGATAAGG	1294	9	-	Solanum tuberosum	light responsive
GmFAD5.2	CGTCA-motif	CGTCA	999	5	-	Hordeum vulgare	MeJA-responsiveness
GmFAD5.2	ARE	AAACCA	1480	6	+	Zea mays	anaerobic induction
GmFAD5.2	ATCT-motif	AATCTAATCC	942	9	-	Pisum sativum	light responsive
GmFAD5.2	TCT-motif	TCTTAC	262	6	+	Arabidopsis thaliana	light responsive
GmFAD5.2	Box 4	ATTAAT	42	6	+	Petroselinum crispum	light responsive
GmFAD5.2	Box 4	ATTAAT	86	6	+	Petroselinum crispum	light responsive
GmFAD5.2	Box 4	ATTAAT	156	6	+	Petroselinum crispum	light responsive
GmFAD5.2	Box 4	ATTAAT	170	6	+	Petroselinum crispum	light responsive
GmFAD5.2	Box 4	ATTAAT	1046	6	-	Petroselinum crispum	light responsive
GmFAD5.2	chs-CMA1a	TTACTTAA	604	8	-	Daucus carota	light responsive
GmFAD5.2	I-box	TGATAATGT	488	9	-	Solanum tuberosum	light responsive
GmFAD5.2	I-box	gGATAAGGTG	1292	9	-	Zea mays	light responsive
GmFAD5.2	I-box	ccttatcct	1294	9	+	Arabidopsis thaliana	light responsive
GmSLD1.3	ARE	AAACCA	618	6	+	Zea mays	anaerobic induction
GmSLD1.3	ARE	AAACCA	1006	6	-	Zea mays	anaerobic induction
GmSLD1.3	ARE	AAACCA	1034	6	+	Zea mays	anaerobic induction
GmSLD1.3	I-box	TGATAATGT	709	9	-	Solanum tuberosum	light responsive
GmSLD1.3	CGTCA-motif	CGTCA	251	5	+	Hordeum vulgare	MeJA-responsiveness
GmSLD1.3	CGTCA-motif	CGTCA	281	5	+	Hordeum vulgare	MeJA-responsiveness
GmSLD1.3	CGTCA-motif	CGTCA	294	5	+	Hordeum vulgare	MeJA-responsiveness
GmSLD1.3	TCCC-motif	TCTCCCT	1279	7	-	Spinacia oleracea	light responsive
GmSLD1.3	Gap-box	CAAATGAA(A/G)A	945	9	-	Arabidopsis thaliana	light responsive
GmSLD1.3	Box 4	ATTAAT	175	6	+	Petroselinum crispum	light responsive
GmSLD1.3	Box 4	ATTAAT	237	6	+	Petroselinum crispum	light responsive
GmSLD1.3	Box 4	ATTAAT	441	6	+	Petroselinum crispum	light responsive
GmSLD1.3	Box 4	ATTAAT	689	6	+	Petroselinum crispum	light responsive
GmSLD1.3	TGACG-motif	TGACG	251	5	-	Hordeum vulgare	MeJA-responsiveness
GmSLD1.3	TGACG-motif	TGACG	281	5	-	Hordeum vulgare	MeJA-responsiveness
GmSLD1.3	TGACG-motif	TGACG	294	5	-	Hordeum vulgare	MeJA-responsiveness
GmSLD1.3	G-box	CACGAC	759	6	+	Zea mays	light responsive
GmSLD1.3	G-box	CACGAC	884	6	-	Zea mays	light responsive
GmFAD2.2	I-box	GTATAAGGCC	171	9	-	Larix laricina	light responsive
GmFAD2.2	I-box	TGATAATGT	739	9	+	Solanum tuberosum	light responsive
GmFAD2.2	Box 4	ATTAAT	237	6	+	Petroselinum crispum	light responsive
GmFAD2.2	Box 4	ATTAAT	1377	6	-	Petroselinum crispum	light responsive
GmFAD2.2	TCT-motif	TCTTAC	883	6	-	Arabidopsis thaliana	light responsive
GmFAD2.2	CGTCA-motif	CGTCA	32	5	-	Hordeum vulgare	MeJA-responsiveness
GmFAD2.2	TGA-element	AACGAC	349	6	-	Brassica oleracea	auxin-responsive
GmFAD2.2	TC-rich repeats	GTTTTCTTAC	883	9	-	Nicotiana tabacum	defense and stress responsiveness
GmFAD2.2	TC-rich repeats	ATTCTCTAAC	1080	10	+	Nicotiana tabacum	defense and stress responsiveness
GmFAD2.2	ARE	AAACCA	518	6	+	Zea mays	anaerobic induction
GmFAD2.2	TGACG-motif	TGACG	32	5	+	Hordeum vulgare	MeJA-responsiveness
GmFAD2.2	GATA-motif	AAGATAAGATT	1391	10	+	Arabidopsis thaliana	light responsive
GmFAD2.3	GT1-motif	GGTTAAT	948	7	-	Avena sativa	light responsive
GmFAD2.3	GT1-motif	GGTTAA	949	6	-	Arabidopsis thaliana	light responsive
GmFAD2.3	LTR	CCGAAA	1324	6	+	Hordeum vulgare	low-temperature responsiveness
GmFAD2.3	CGTCA-motif	CGTCA	89	5	+	Hordeum vulgare	MeJA-responsiveness
GmFAD2.3	TCA-element	CCATCTTTTT	9	9	+	Nicotiana tabacum	salicylic acid responsiveness
GmFAD2.3	TCA-element	CCATCTTTTT	499	9	-	Nicotiana tabacum	salicylic acid responsiveness
GmFAD2.3	TGACG-motif	TGACG	89	5	-	Hordeum vulgare	MeJA-responsiveness
GmFAD2.3	G-box	TACGTG	817	6	-	Arabidopsis thaliana	light responsive
GmFAD2.3	G-box	TACGTG	1043	6	+	Arabidopsis thaliana	light responsive
GmFAD2.3	chs-CMA1a	TTACTTAA	464	8	+	Daucus carota	light responsive
GmFAD2.3	I-box	GTATAAGGCC	850	9	-	Larix laricina	light responsive
GmFAD2.3	ABRE	ACGTG	817	5	-	Arabidopsis thaliana	abscisic acid responsiveness
GmFAD2.3	ABRE	ACGTG	1044	5	+	Arabidopsis thaliana	abscisic acid responsiveness
GmFAD2.3	Box 4	ATTAAT	262	6	+	Petroselinum crispum	light responsive
GmFAD2.3	Box 4	ATTAAT	488	6	+	Petroselinum crispum	light responsive
GmFAD2.3	Box 4	ATTAAT	872	6	-	Petroselinum crispum	light responsive
GmFAD3-2B	Box 4	ATTAAT	354	6	+	Petroselinum crispum	light responsive
GmFAD3-2B	Box 4	ATTAAT	752	6	-	Petroselinum crispum	light responsive
GmFAD3-2B	Box 4	ATTAAT	1287	6	-	Petroselinum crispum	light responsive
GmFAD3-2B	Box 4	ATTAAT	1291	6	-	Petroselinum crispum	light responsive
GmFAD3-2B	Box 4	ATTAAT	1318	6	-	Petroselinum crispum	light responsive
GmFAD3-2B	TCT-motif	TCTTAC	1410	6	+	Arabidopsis thaliana	light responsive
GmFAD3-2B	AT1-motif	AATTATTTTTTATT	71	13	+	Solanum tuberosum	light responsive
GmFAD3-2B	G-Box	CACGTG	936	6	-	Pisum sativum	light responsive
GmFAD3-2B	circadian	CAAAGATATC	149	9	-	Lycopersicon esculentum	circadian control
GmFAD3-2B	circadian	CAAAGATATC	1034	9	-	Lycopersicon esculentum	circadian control
GmFAD3-2B	ATC-motif	AGTAATCT	129	8	-	Spinacia oleracea	light responsive
GmFAD3-2B	ABRE	CACGTG	936	6	-	Arabidopsis thaliana	abscisic acid responsiveness
GmFAD3-2B	ABRE	ACGTG	937	5	+	Arabidopsis thaliana	abscisic acid responsiveness
GmFAD3-2B	GA-motif	ATAGATAA	303	8	-	Arabidopsis thaliana	light responsive
GmFAD3-2B	G-box	CACGTG	936	6	-	Arabidopsis thaliana	light responsive
GmFAD3-2B	G-box	CACGAC	1051	6	+	Zea mays	light responsive
GmFAD3-2B	GT1-motif	GGTTAAT	1017	7	-	Avena sativa	light responsive
GmFAD3-2B	GT1-motif	GGTTAA	1018	6	-	Arabidopsis thaliana	light responsive
GmFAD3-2B	AE-box	AGAAACAA	1140	8	-	Arabidopsis thaliana	light responsive
GmFAD3-2B	ARE	AAACCA	1131	6	-	Zea mays	anaerobic induction
GmSACPD	CGTCA-motif	CGTCA	383	5	-	Hordeum vulgare	MeJA-responsiveness
GmSACPD	CGTCA-motif	CGTCA	1351	5	-	Hordeum vulgare	MeJA-responsiveness
GmSACPD	TCA-element	CCATCTTTTT	135	9	-	Nicotiana tabacum	salicylic acid responsiveness
GmSACPD	GT1-motif	GGTTAA	779	6	-	Arabidopsis thaliana	light responsive
GmSACPD	GT1-motif	GGTTAAT	1328	7	-	Avena sativa	light responsive
GmSACPD	GT1-motif	GGTTAA	1329	6	-	Arabidopsis thaliana	light responsive
GmSACPD	GT1-motif	GGTTAAT	1400	7	+	Avena sativa	light responsive
GmSACPD	LTR	CCGAAA	61	6	+	Hordeum vulgare	low-temperature responsiveness
GmSACPD	ARE	AAACCA	282	6	-	Zea mays	anaerobic induction
GmSACPD	TGACG-motif	TGACG	383	5	+	Hordeum vulgare	MeJA-responsiveness
GmSACPD	TGACG-motif	TGACG	1351	5	+	Hordeum vulgare	MeJA-responsiveness
GmSACPD	G-box	TACGTG	1271	6	-	Arabidopsis thaliana	light responsive
GmSACPD	GATA-motif	GATAGGA	483	7	-	Arabidopsis thaliana	light responsive
GmSACPD	LS7	CAGATTTATTTTTA	423	13	-	Zea mays	light responsive
GmSACPD	CCAAT-box	CAACGG	1308	6	-	Hordeum vulgare	MYBHv1 binding site
GmSACPD	ABRE	ACGTG	1271	5	-	Arabidopsis thaliana	abscisic acid responsiveness
GmSACPD	P-box	CCTTTTG	1154	7	-	Oryza sativa	gibberellin-responsive
GmSACPD	TCCC-motif	TCTCCCT	773	7	+	Spinacia oleracea	light responsive
GmDES1.1	TGA-element	AACGAC	771	6	-	Brassica oleracea	auxin-responsive
GmDES1.1	GT1-motif	GGTTAA	1251	6	+	Arabidopsis thaliana	light responsive
GmDES1.1	GT1-motif	GGTTAAT	1315	7	+	Avena sativa	light responsive
GmDES1.1	LTR	CCGAAA	342	6	+	Hordeum vulgare	low-temperature responsiveness
GmDES1.1	G-box	TACGTG	291	6	-	Arabidopsis thaliana	light responsive
GmDES1.1	ABRE	ACGTG	291	5	-	Arabidopsis thaliana	abscisic acid responsiveness
GmDES1.1	CCAAT-box	CAACGG	317	6	+	Hordeum vulgare	MYBHv1 binding site
GmDES1.1	CCAAT-box	CAACGG	1150	6	-	Hordeum vulgare	MYBHv1 binding site
GmDES1.1	TCT-motif	TCTTAC	411	6	-	Arabidopsis thaliana	light responsive
GmDES1.1	TCCC-motif	TCTCCCT	1485	7	-	Spinacia oleracea	light responsive
GmSLD1.4	G-box	CACGAC	1400	6	+	Zea mays	light responsive
GmSLD1.4	3-AF1 binding site	TAAGAGAGGAA	515	10	+	Solanum tuberosum	light responsive
GmSLD1.4	LAMP-element	CTTTATCA	1315	8	-	Pisum sativum	light responsive
GmSLD1.4	GATA-motif	GATAGGA	538	7	+	Arabidopsis thaliana	light responsive
GmSLD1.4	GATA-motif	AAGATAAGATT	1038	10	-	Arabidopsis thaliana	light responsive
GmSLD1.4	AE-box	AGAAACTT	897	8	+	Arabidopsis thaliana	light responsive
GmSLD1.4	LTR	CCGAAA	1107	6	-	Hordeum vulgare	low-temperature responsiveness
GmSLD1.4	GT1-motif	GGTTAA	892	6	+	Arabidopsis thaliana	light responsive
GmSLD1.4	TC-rich repeats	GTTTTCTTAC	360	9	+	Nicotiana tabacum	defense and stress responsiveness
GmSLD1.4	TCT-motif	TCTTAC	364	6	+	Arabidopsis thaliana	light responsive
GmSLD1.4	TCT-motif	TCTTAC	410	6	-	Arabidopsis thaliana	light responsive
GmSLD1.4	Box 4	ATTAAT	346	6	+	Petroselinum crispum	light responsive
GmSLD1.4	Box 4	ATTAAT	433	6	+	Petroselinum crispum	light responsive
GmSLD1.4	Box 4	ATTAAT	444	6	+	Petroselinum crispum	light responsive
GmSLD1.4	Box 4	ATTAAT	613	6	+	Petroselinum crispum	light responsive
GmSLD1.4	Box 4	ATTAAT	1114	6	-	Petroselinum crispum	light responsive
GmSLD1.4	P-box	CCTTTTG	83	7	+	Oryza sativa	gibberellin-responsive
GmSLD1.4	AT1-motif	AATTATTTTTTATT	571	13	+	Solanum tuberosum	light responsive
GmSLD1.4	circadian	CAAAGATATC	1186	9	+	Lycopersicon esculentum	circadian control
GmFAB2.3	G-box	TACGTG	1161	6	-	Arabidopsis thaliana	light responsive
GmFAB2.3	G-box	TACGTG	1486	6	-	Arabidopsis thaliana	light responsive
GmFAB2.3	Box 4	ATTAAT	78	6	+	Petroselinum crispum	light responsive
GmFAB2.3	Box 4	ATTAAT	457	6	+	Petroselinum crispum	light responsive
GmFAB2.3	Box 4	ATTAAT	471	6	+	Petroselinum crispum	light responsive
GmFAB2.3	Box 4	ATTAAT	804	6	-	Petroselinum crispum	light responsive
GmFAB2.3	Box 4	ATTAAT	919	6	-	Petroselinum crispum	light responsive
GmFAB2.3	ABRE	ACGTG	1161	5	-	Arabidopsis thaliana	abscisic acid responsiveness
GmFAB2.3	ABRE	TACGTGTC	1484	8	-	Oryza sativa	abscisic acid responsiveness
GmFAB2.3	ABRE	ACGTG	1486	5	-	Arabidopsis thaliana	abscisic acid responsiveness
GmFAB2.3	ARE	AAACCA	785	6	-	Zea mays	anaerobic induction
GmFAB2.3	ARE	AAACCA	1083	6	+	Zea mays	anaerobic induction
GmFAB2.3	ARE	AAACCA	1395	6	+	Zea mays	anaerobic induction
GmFAB2.3	GT1-motif	GGTTAA	124	6	+	Arabidopsis thaliana	light responsive
GmFAB2.3	GT1-motif	GGTTAA	944	6	-	Arabidopsis thaliana	light responsive
GmFAB2.3	TCA-element	CCATCTTTTT	292	9	+	Nicotiana tabacum	salicylic acid responsiveness
GmFAB2.3	chs-CMA1a	TTACTTAA	331	8	-	Daucus carota	light responsive
GmFAD3.3	AT1-motif	AATTATTTTTTATT	856	13	-	Solanum tuberosum	light responsive
GmFAD3.3	P-box	CCTTTTG	579	7	+	Oryza sativa	gibberellin-responsive
GmFAD3.3	Box 4	ATTAAT	77	6	+	Petroselinum crispum	light responsive
GmFAD3.3	Box 4	ATTAAT	154	6	+	Petroselinum crispum	light responsive
GmFAD3.3	Box 4	ATTAAT	308	6	+	Petroselinum crispum	light responsive
GmFAD3.3	Box 4	ATTAAT	553	6	+	Petroselinum crispum	light responsive
GmFAD3.3	Box 4	ATTAAT	635	6	+	Petroselinum crispum	light responsive
GmFAD3.3	Box 4	ATTAAT	671	6	+	Petroselinum crispum	light responsive
GmFAD3.3	Box 4	ATTAAT	686	6	+	Petroselinum crispum	light responsive
GmFAD3.3	Box 4	ATTAAT	867	6	-	Petroselinum crispum	light responsive
GmFAD3.3	Box 4	ATTAAT	1026	6	-	Petroselinum crispum	light responsive
GmFAD3.3	Box 4	ATTAAT	1180	6	-	Petroselinum crispum	light responsive
GmFAD3.3	ABRE	ACGTG	1449	5	-	Arabidopsis thaliana	abscisic acid responsiveness
GmFAD3.3	circadian	CAAAGATATC	1205	9	+	Lycopersicon esculentum	circadian control
GmFAD3.3	circadian	CAAAGATATC	1404	9	+	Lycopersicon esculentum	circadian control
GmFAD3.3	TGACG-motif	TGACG	1273	5	+	Hordeum vulgare	MeJA-responsiveness
GmFAD3.3	TGACG-motif	TGACG	1276	5	-	Hordeum vulgare	MeJA-responsiveness
GmFAD3.3	G-box	TACGTG	1449	6	-	Arabidopsis thaliana	light responsive
GmFAD3.3	TC-rich repeats	ATTCTCTAAC	449	9	+	Nicotiana tabacum	defense and stress responsiveness
GmFAD3.3	ARE	AAACCA	1247	6	-	Zea mays	anaerobic induction
GmFAD3.3	ARE	AAACCA	1288	6	+	Zea mays	anaerobic induction
GmFAD3.3	CGTCA-motif	CGTCA	1273	5	-	Hordeum vulgare	MeJA-responsiveness
GmFAD3.3	CGTCA-motif	CGTCA	1276	5	+	Hordeum vulgare	MeJA-responsiveness
GmFAD3.3	GT1-motif	GGTTAAT	1221	7	-	Avena sativa	light responsive
GmFAD3.3	GT1-motif	GGTTAA	1222	6	-	Arabidopsis thaliana	light responsive
GmDES1.2	CCAAT-box	CAACGG	1147	6	-	Hordeum vulgare	MYBHv1 binding site
GmDES1.2	I-box	gGATAAGGTG	258	9	+	Zea mays	light responsive
GmDES1.2	P-box	CCTTTTG	1261	7	-	Oryza sativa	gibberellin-responsive
GmDES1.2	TCT-motif	TCTTAC	32	6	-	Arabidopsis thaliana	light responsive
GmDES1.2	TCT-motif	TCTTAC	392	6	-	Arabidopsis thaliana	light responsive
GmDES1.2	Box 4	ATTAAT	521	6	+	Petroselinum crispum	light responsive
GmDES1.2	Box 4	ATTAAT	530	6	+	Petroselinum crispum	light responsive
GmDES1.2	ARE	AAACCA	734	6	-	Zea mays	anaerobic induction
GmDES1.2	TC-rich repeats	GTTTTCTTAC	1271	9	-	Nicotiana tabacum	defense and stress responsiveness
GmDES1.2	AE-box	AGAAACAA	1081	8	+	Arabidopsis thaliana	light responsive
GmDES1.2	TATC-box	TATCCCA	256	7	-	Oryza sativa	gibberellin-responsive
GmDES1.2	GT1-motif	GGTTAAT	1266	7	+	Avena sativa	light responsive
GmDES1.2	LAMP-element	CTTTATCA	371	8	+	Pisum sativum	light responsive
GmFAD 6.2	ABRE	ACGTG	505	5	+	Arabidopsis thaliana	abscisic acid responsiveness
GmFAD 6.2	ABRE	ACGTG	529	5	+	Arabidopsis thaliana	abscisic acid responsiveness
GmFAD 6.2	chs-CMA1a	TTACTTAA	873	8	-	Daucus carota	light responsive
GmFAD 6.2	G-Box	CACGTT	504	6	-	Pisum sativum	light responsive
GmFAD 6.2	G-Box	CACGTT	528	6	-	Pisum sativum	light responsive
GmFAD 6.2	TCCC-motif	TCTCCCT	279	7	-	Spinacia oleracea	light responsive
GmFAD 6.2	G-box	TAAACGTG	526	8	+	Brassica oleracea	light responsive
GmFAD 6.2	Box 4	ATTAAT	148	6	+	Petroselinum crispum	light responsive
GmFAD 6.2	Box 4	ATTAAT	708	6	+	Petroselinum crispum	light responsive
GmFAD 6.2	Box 4	ATTAAT	1062	6	-	Petroselinum crispum	light responsive
GmFAD 6.2	Box 4	ATTAAT	1303	6	-	Petroselinum crispum	light responsive
GmFAD 6.2	Box 4	ATTAAT	1450	6	-	Petroselinum crispum	light responsive
GmSLD1.5	G-Box	CACGTT	380	6	+	Pisum sativum	light responsive
GmSLD1.5	Box 4	ATTAAT	106	6	+	Petroselinum crispum	light responsive
GmSLD1.5	Box 4	ATTAAT	369	6	+	Petroselinum crispum	light responsive
GmSLD1.5	Box 4	ATTAAT	922	6	-	Petroselinum crispum	light responsive
GmSLD1.5	Box 4	ATTAAT	1070	6	-	Petroselinum crispum	light responsive
GmSLD1.5	Box 4	ATTAAT	1166	6	-	Petroselinum crispum	light responsive
GmSLD1.5	TCT-motif	TCTTAC	1131	6	-	Arabidopsis thaliana	light responsive
GmSLD1.5	TCT-motif	TCTTAC	1255	6	-	Arabidopsis thaliana	light responsive
GmSLD1.5	ABRE	ACGTG	380	5	-	Arabidopsis thaliana	abscisic acid responsiveness
GmSLD1.5	GATA-motif	AAGGATAAGG	429	9	-	Solanum tuberosum	light responsive
GmSLD1.5	GATA-motif	GATAGGA	1262	7	+	Arabidopsis thaliana	light responsive
GmSLD1.5	3-AF1 binding site	TAAGAGAGGAA	1239	10	+	Solanum tuberosum	light responsive
GmSLD1.5	TC-rich repeats	ATTCTCTAAC	600	9	-	Nicotiana tabacum	defense and stress responsiveness
GmSLD1.5	TC-rich repeats	ATTCTCTAAC	641	9	+	Nicotiana tabacum	defense and stress responsiveness
GmSLD1.5	TC-rich repeats	GTTTTCTTAC	1052	9	+	Nicotiana tabacum	defense and stress responsiveness
GmSLD1.5	ACE	GACACGTATG	378	9	+	Petroselinum crispum	light responsive
GmSLD1.5	ATCT-motif	AATCTAATCC	815	9	+	Pisum sativum	light responsive
GmSLD1.5	GT1-motif	GGTTAA	599	6	+	Arabidopsis thaliana	light responsive
GmSLD1.5	TCA-element	CCATCTTTTT	650	9	-	Nicotiana tabacum	salicylic acid responsiveness
GmSLD1.5	TCA-element	CCATCTTTTT	1177	9	-	Nicotiana tabacum	salicylic acid responsiveness
GmSLD1.5	AE-box	AGAAACAA	1220	8	+	Arabidopsis thaliana	light responsive
GmFAD3.4	ACE	GACACGTATG	1221	9	+	Petroselinum crispum	light responsive
GmFAD3.4	ABRE	ACGTG	1177	5	+	Arabidopsis thaliana	abscisic acid responsiveness
GmFAD3.4	GT1-motif	GGTTAAT	152	7	-	Avena sativa	light responsive
GmFAD3.4	GT1-motif	GGTTAA	153	6	-	Arabidopsis thaliana	light responsive
GmFAD3.4	I-box	cCATATCCAAT	368	10	-	Flaveria trinervia	light responsive
GmFAD3.4	G-Box	CACGTT	1176	6	-	Pisum sativum	light responsive
GmFAD3.4	AT1-motif	AATTATTTTTTATT	778	13	+	Solanum tuberosum	light responsive
GmFAD3.4	G-box	CACGAC	255	6	-	Zea mays	light responsive
GmFAD3.4	Box 4	ATTAAT	97	6	+	Petroselinum crispum	light responsive
GmFAD3.4	Box 4	ATTAAT	1312	6	-	Petroselinum crispum	light responsive
GmFAD3.4	Box 4	ATTAAT	1316	6	-	Petroselinum crispum	light responsive
GmFAD3.4	Box 4	ATTAAT	1343	6	-	Petroselinum crispum	light responsive
GmSLD1.6	TCCC-motif	TCTCCCT	1294	7	-	Spinacia oleracea	light responsive
GmSLD1.6	AT1-motif	AATTATTTTTTATT	372	13	+	Solanum tuberosum	light responsive
GmSLD1.6	P-box	CCTTTTG	1066	7	+	Oryza sativa	gibberellin-responsive
GmSLD1.6	Box 4	ATTAAT	366	6	+	Petroselinum crispum	light responsive
GmSLD1.6	Box 4	ATTAAT	373	6	+	Petroselinum crispum	light responsive
GmSLD1.6	Box 4	ATTAAT	692	6	+	Petroselinum crispum	light responsive
GmSLD1.6	Box 4	ATTAAT	731	6	+	Petroselinum crispum	light responsive
GmSLD1.6	Box 4	ATTAAT	961	6	-	Petroselinum crispum	light responsive
GmSLD1.6	CCAAT-box	CAACGG	713	6	+	Hordeum vulgare	MYBHv1 binding site
GmSLD1.6	circadian	CAAAGATATC	853	9	+	Lycopersicon esculentum	circadian control
GmSLD1.6	circadian	CAAAGATATC	1277	9	+	Lycopersicon esculentum	circadian control
GmSLD1.6	Gap-box	CAAATGAA(A/G)A	1141	9	-	Arabidopsis thaliana	light responsive
GmSLD1.6	GATA-motif	AAGATAAGATT	425	10	+	Arabidopsis thaliana	light responsive
GmSLD1.6	GATA-motif	AAGGATAAGG	1060	9	-	Solanum tuberosum	light responsive
GmSLD1.6	GATA-motif	AAGATAAGATT	1227	10	-	Arabidopsis thaliana	light responsive
GmSLD1.6	G-box	CACGAC	923	6	-	Zea mays	light responsive
GmSLD1.6	ARE	AAACCA	1024	6	-	Zea mays	anaerobic induction
GmSLD1.6	ARE	AAACCA	1052	6	+	Zea mays	anaerobic induction
GmSLD1.6	TC-rich repeats	ATTCTCTAAC	451	9	-	Nicotiana tabacum	defense and stress responsiveness
GmSLD1.6	ATCT-motif	AATCTAATCC	59	9	+	Pisum sativum	light responsive
GmSLD1.6	TGA-element	AACGAC	800	6	+	Brassica oleracea	auxin-responsive
GmSLD1.6	GT1-motif	GGTTAAT	396	7	-	Avena sativa	light responsive
GmSLD1.6	GT1-motif	GGTTAA	397	6	-	Arabidopsis thaliana	light responsive
GmFAD7-1	P-box	CCTTTTG	1113	7	+	Oryza sativa	gibberellin-responsive
GmFAD7-1	AE-box	AGAAACAA	1383	8	-	Arabidopsis thaliana	light responsive
GmFAD7-1	GT1-motif	GGTTAAT	623	7	-	Avena sativa	light responsive
GmFAD7-1	GT1-motif	GGTTAA	624	6	-	Arabidopsis thaliana	light responsive
GmFAD2.5	GT1-motif	GGTTAA	539	6	+	Arabidopsis thaliana	light responsive
GmFAD2.5	GT1-motif	GGTTAA	629	6	-	Arabidopsis thaliana	light responsive
GmFAD2.5	GT1-motif	GGTTAAT	1385	7	+	Avena sativa	light responsive
GmFAD2.5	LTR	CCGAAA	900	6	-	Hordeum vulgare	low-temperature responsiveness
GmFAD2.5	CGTCA-motif	CGTCA	771	5	-	Hordeum vulgare	MeJA-responsiveness
GmFAD2.5	CGTCA-motif	CGTCA	1146	5	-	Hordeum vulgare	MeJA-responsiveness
GmFAD2.5	TC-rich repeats	ATTCTCTAAC	570	9	-	Nicotiana tabacum	defense and stress responsiveness
GmFAD2.5	ARE	AAACCA	965	6	-	Zea mays	anaerobic induction
GmFAD2.5	ARE	AAACCA	1090	6	+	Zea mays	anaerobic induction
GmFAD2.5	TGACG-motif	TGACG	771	5	+	Hordeum vulgare	MeJA-responsiveness
GmFAD2.5	TGACG-motif	TGACG	1146	5	+	Hordeum vulgare	MeJA-responsiveness
GmFAD2.5	G-box	CACGTG	1276	6	-	Arabidopsis thaliana	light responsive
GmFAD2.5	circadian	CAAAGATATC	24	9	+	Lycopersicon esculentum	circadian control
GmFAD2.5	ABRE	AACCCGG	288	7	-	Arabidopsis thaliana	abscisic acid responsiveness
GmFAD2.5	ABRE	CGCACGTGTC	1274	9	-	Hordeum vulgare	abscisic acid responsiveness
GmFAD2.5	ABRE	CACGTG	1276	6	-	Arabidopsis thaliana	abscisic acid responsiveness
GmFAD2.5	ABRE	ACGTG	1277	5	+	Arabidopsis thaliana	abscisic acid responsiveness
GmFAD2.5	Box 4	ATTAAT	734	6	+	Petroselinum crispum	light responsive
GmFAD2.5	Box 4	ATTAAT	1123	6	-	Petroselinum crispum	light responsive
GmFAD2.5	Box 4	ATTAAT	1196	6	-	Petroselinum crispum	light responsive
GmFAD2.5	TCT-motif	TCTTAC	570	6	-	Arabidopsis thaliana	light responsive
GmFAD2.5	G-Box	CACGTG	1276	6	-	Pisum sativum	light responsive
GmFAD2.4	AE-box	AGAAACTT	252	8	-	Arabidopsis thaliana	light responsive
GmFAD2.4	TGA-element	AACGAC	358	6	+	Brassica oleracea	auxin-responsive
GmFAD2.4	ATCT-motif	AATCTAATCC	1025	9	+	Pisum sativum	light responsive
GmFAD2.4	ARE	AAACCA	13	6	-	Zea mays	anaerobic induction
GmFAD2.4	ARE	AAACCA	1075	6	-	Zea mays	anaerobic induction
GmFAD2.4	ARE	AAACCA	1264	6	+	Zea mays	anaerobic induction
GmFAD2.4	LAMP-element	CTTTATCA	754	8	+	Pisum sativum	light responsive
GmFAD2.4	LAMP-element	CCTTATCCA	904	9	-	Spinacia oleracea	light responsive
GmFAD2.4	Gap-box	CAAATGAA(A/G)A	1441	9	-	Arabidopsis thaliana	light responsive
GmFAD2.4	I-box	gGATAAGGTG	503	9	+	Zea mays	light responsive
GmFAD2.4	I-box	gGATAAGGTG	905	9	+	Zea mays	light responsive
GmFAD2.4	chs-CMA1a	TTACTTAA	145	8	+	Daucus carota	light responsive
GmFAD2.4	Box 4	ATTAAT	367	6	+	Petroselinum crispum	light responsive
GmFAD2.4	Box 4	ATTAAT	983	6	-	Petroselinum crispum	light responsive
GmFAD2.4	Box 4	ATTAAT	1344	6	-	Petroselinum crispum	light responsive
GmFAD2.4	Box II	TGGTAATAA	1457	9	+	Solanum tuberosum	light responsive
GmFAD2.6	ACE	GACACGTATG	227	9	-	Petroselinum crispum	light responsive
GmFAD2.6	ARE	AAACCA	1021	6	-	Zea mays	anaerobic induction
GmFAD2.6	ARE	AAACCA	1089	6	+	Zea mays	anaerobic induction
GmFAD2.6	ARE	AAACCA	1152	6	-	Zea mays	anaerobic induction
GmFAD2.6	TGA-element	AACGAC	376	6	-	Brassica oleracea	auxin-responsive
GmFAD2.6	G-box	TACGTG	229	6	+	Arabidopsis thaliana	light responsive
GmFAD2.6	G-box	TACGTG	1079	6	-	Arabidopsis thaliana	light responsive
GmFAD2.6	G-box	TACGTG	1252	6	+	Arabidopsis thaliana	light responsive
GmFAD2.6	ABRE	GACACGTACGT	226	11	-	Oryza sativa	abscisic acid responsiveness
GmFAD2.6	ABRE	CGCACGTGTC	227	9	+	Hordeum vulgare	abscisic acid responsiveness
GmFAD2.6	ABRE	TACGTGTC	229	8	+	Oryza sativa	abscisic acid responsiveness
GmFAD2.6	ABRE	ACGTG	230	5	+	Arabidopsis thaliana	abscisic acid responsiveness
GmFAD2.6	ABRE	ACGTG	1079	5	-	Arabidopsis thaliana	abscisic acid responsiveness
GmFAD2.6	ABRE	ACGTG	1253	5	+	Arabidopsis thaliana	abscisic acid responsiveness
GmFAD2.6	I-box	GTATAAGGCC	1112	9	-	Larix laricina	light responsive
GmFAD2.6	chs-CMA1a	TTACTTAA	805	8	+	Daucus carota	light responsive
GmFAD2.6	Box 4	ATTAAT	546	6	+	Petroselinum crispum	light responsive
GmFAD2.6	Box 4	ATTAAT	829	6	-	Petroselinum crispum	light responsive
GmFAD8-1	CAT-box	GCCACT	796	6	+	Arabidopsis thaliana	meristem expression
GmFAD8.2	CAT-box	GCCACT	799	6	+	Arabidopsis thaliana	meristem expression
GmFAB2.2	CAT-box	GCCACT	1418	6	-	Arabidopsis thaliana	meristem expression
GmFAD2.3	CAT-box	GCCACT	1238	6	+	Arabidopsis thaliana	meristem expression
GmSLD1.4	CAT-box	GCCACT	117	6	+	Arabidopsis thaliana	meristem expression
GmSLD1.5	CAT-box	GCCACT	21	6	+	Arabidopsis thaliana	meristem expression
GmSLD1.6	CAT-box	GCCACT	986	6	+	Arabidopsis thaliana	meristem expression
GmFAD2.6	CAT-box	GCCACT	1491	6	+	Arabidopsis thaliana	meristem expression
GmFAD8-1	MRE	AACCTAA	253	7	+	Petroselinum crispum	light responsive
GmFAD8.2	MRE	AACCTAA	1457	7	+	Petroselinum crispum	light responsive
GmFAD5.1	MRE	AACCTAA	944	7	+	Petroselinum crispum	light responsive
GmFAD5.2	MRE	AACCTAA	898	7	-	Petroselinum crispum	light responsive
GmSLD1.3	MRE	AACCTAA	623	7	+	Petroselinum crispum	light responsive
GmSLD1.3	MRE	AACCTAA	634	7	+	Petroselinum crispum	light responsive
GmFAD2.2	MRE	AACCTAA	1484	7	-	Petroselinum crispum	light responsive
GmSLD1.4	MRE	AACCTAA	977	7	-	Petroselinum crispum	light responsive
GmDES1.2	MRE	AACCTAA	678	7	-	Petroselinum crispum	light responsive
GmFAD3.1		CAAT(A/T)ATTG	98	8.5	+	Arabidopsis thaliana	cell cycle regulation
GmFAD3.3	HD-Zip 1	CAAT(A/T)ATTG	25	8.5	+	Arabidopsis thaliana	cell cycle regulation
GmFAD3.3	HD-Zip 1	CAAT(A/T)ATTG	922	8.5	-	Arabidopsis thaliana	cell cycle regulation
GmFAD3.3	HD-Zip 1	CAAT(A/T)ATTG	974	8.5	-	Arabidopsis thaliana	cell cycle regulation
GmSLD1.1	O2-site	GATGA(C/T)(A/G)TG(A/G)	1277	8	-	Zea mays	zein metabolism regulation
GmFAD5.1	O2-site	GTTGACGTGA	731	9	+	Zea mays	zein metabolism regulation
GmFAD2.2	O2-site	GATGATGTGG	521	9	-	Zea mays	zein metabolism regulation
GmSACPD	O2-site	GATGA(C/T)(A/G)TG(A/G)	989	8	+	Zea mays	zein metabolism regulation
GmFAD 6.2	O2-site	GTTGACGTGA	439	9	-	Zea mays	zein metabolism regulation
GmSLD1.5	O2-site	GATGATGTGG	1351	9	+	Zea mays	zein metabolism regulation
GmFAD8-1	MBS	CAACTG	1336	6	-	Arabidopsis thaliana	drought-inducibility
GmFAB2.1	MBS	CAACTG	1091	6	+	Arabidopsis thaliana	drought-inducibility
GmFAD8.2	MBS	CAACTG	1275	6	-	Arabidopsis thaliana	drought-inducibility
GmFAD2.1	MBS	CAACTG	931	6	+	Arabidopsis thaliana	drought-inducibility
GmFAB2.2	MBS	CAACTG	433	6	+	Arabidopsis thaliana	drought-inducibility
GmFAB2.2	MBS	CAACTG	1218	6	+	Arabidopsis thaliana	drought-inducibility
GmFAD2.4	MBS	CAACTG	931	6	+	Arabidopsis thaliana	drought-inducibility
GmFAD2.2	MBSI	aaaAaaC(G/C)GTTA	65	10.5	-	Petunia hybrida	flavonoid biosynthetic regulation
GmSACPD	MBSI	aaaAaaC(G/C)GTTA	1209	10.5	-	Petunia hybrida	flavonoid biosynthetic regulation
GmFAB2.2	TGA-box	TGACGTAA	171	8	+	Glycine max	auxin-responsive

## Sheet: Supplementary Table S6
Table S6. Information of primers used in this study
Gene	Primer name	Primer sequence	Denature temperature/℃
GmFAB2.1	FAB2.1-F	ACAGGTGCCAGCCTTACT	53
	FAB2.1-R	TCCATTCCAGACCCAATA
GmFAB2.2	FAB2.2-F	ACAGGTGCCAGCCTTACT	53
	FAB2.2-R	TCCATCCCAGACCCAATA
GmFAB2.3	FAB2.3-F	CCAAACCCTTCCACAACTT	53
	FAB2.3-R	CTTCAGCAGCGGTAGGAC
GmSACPD	SACPD-F	TCGGACGGTGGAGATTGGAGAAG	59
	SACPD-R	CTCGCTCATCAGCACGCTCTTG
GmFAD2.1	FAD2.1-F	CACTGTTTCCAGCGTTCT	54
	FAD2.1-R	CTTGGACAGCCCAGTAGA
GmFAD2.2	FAD2.2-F	TCCGATGCTGGGATTCTT	54
	FAD2.2-R	GAACCGCAGGGTGAGTGT
GmFAD2.3	FAD2.3-F	GGGAGGTAGAGGTCGTGT	53
	FAD2.3-R	GGAGAATGAAGTGAGGAGG
GmFAD2.4	FAD2.4-F	GCCTTATCCTCCACTCCG	55
	FAD2.4-R	TTGGCACAAATACTTCATCTCG
GmFAD2.5	FAD2.5-F	ACCGATTACTTCCACAAC	53
	FAD2.5-R	CAATGACCCAAAGACCAG
GmFAD3-2B	FAD3-2B-F	TGGTTCAAGCACAGCCTCTACAAC	59
	FAD3-2B-R	CAATGTGTTCTTCTCCCAGCAATGC
GmFAD3.3	FAD3.3-F	GCTGCTGCAAGTCACTTCAACAAC	59
	FAD3.3-R	TCCAAGAACAAACAGAGCCCAGAAC
GmFAD8-1	FAD8-1-F	GCCAACAAGACCCATTTC	50
	FAD8-1-R	GAGCACTCACTCCCGATT
GmFAD8-2	FAD8-2-F	TTCCACGGTCAACAAGAC	56
	FAD8-2-R	CTCACTCCCAATTCCCAC
GmFAD7-1	FAD7-1-F	CCTCTTGCTCCAGTAATTCCTA	53
	FAD7-1-F	CAACACTCTTTTGCTCCTCTTC
GmFAD7-2	FAD7-2-F	GTATCGTGGAAAGGAATG	50
	FAD7-2-R	AGTAGCCTCAACTAAGTGAT
GmFAD6.1	FAD6.1-F	TTACTGTCATACGTGCCG	55
	FAD6-1-R	CCTCCTTAGGAAGGGAAT
GmActin	GmActin-F	GTATTTTCTCTCCGGTGGTGC	56
	GmActin-R	CCATGTTCCCTGGTATTGCTG
